# Supplementary material for: Single cell transcriptomics of mouse kidney transplants reveals a myeloid cell pathway for transplant rejection
Source: JCI Insight. 2020 Oct 15;5(20):e141321. doi: 10.1172/jci.insight.141321 (PMC7605544; doi:10.1172/jci.insight.141321)
Supplement: supplemental Data Set 1 [file jciinsight-5-141321-s232.xlsx]

## Sheet: LR Pairs in Naive Kidney
CD1_nk	Blymph_nk	interaction.type	LRscore
Cdh1	Itgb7	paracrine	0.841402
Spp1	Itga4	paracrine	0.768459
Lgals1	Cd69	paracrine	0.750797
Pkm	Cd44	paracrine	0.736356
Calm1	Kcnn4	paracrine	0.727956
Thbs1	Itga4	paracrine	0.724662
St6gal1	Cd22	paracrine	0.715026
Col4a4	Cd93	paracrine	0.671491
Spp1	Cd44	paracrine	0.667303
Gnai2	S1pr4	paracrine	0.6423
Col4a1	Cd93	paracrine	0.588363
Gnas	Adcy7	paracrine	0.583823
Hsp90aa1	Cftr	paracrine	0.569941
B2m	Cd3g	paracrine	0.56196
Il2	Cd53	paracrine	0.549927
B2m	Cd247	paracrine	0.540828
B2m	Cd3d	paracrine	0.540828
Lpl	Cd44	paracrine	0.522001
CD1_nk	CD2_nk	interaction.type	LRscore
Calm1	Hmmr	paracrine	0.540394
CD1_nk	CD3_nk	interaction.type	LRscore
Gnas	Adcy1	paracrine	0.675298
Hbegf	Prlr	paracrine	0.593239
Gnai2	Adcy1	paracrine	0.584001
Calm1	Calcr	paracrine	0.565541
Cdh1	Itgae	paracrine	0.513974
CD1_nk	DCT_nk	interaction.type	LRscore
Cdh1	Itgae	paracrine	0.508144
CD1_nk	EC_nk	interaction.type	LRscore
Col4a4	Cd93	paracrine	0.855496
Col4a1	Cd93	paracrine	0.805439
Gnai2	Tbxa2r	paracrine	0.80498
Calm1	Kcnn4	paracrine	0.775447
Arf1	Chrm3	paracrine	0.758038
Col4a3	Cd93	paracrine	0.727805
Col18a1	Itga5	paracrine	0.722861
Col4a5	Cd93	paracrine	0.719702
Col4a2	Cd93	paracrine	0.713436
L1cam	Itga5	paracrine	0.712362
Spp1	Itga5	paracrine	0.698621
Spp1	Itga9	paracrine	0.684908
Qdpr	Dysf	paracrine	0.679041
Edn1	Adgrl4	paracrine	0.67004
Gnai2	S1pr4	paracrine	0.666061
Anxa1	Dysf	paracrine	0.662607
Hspg2	Chrm3	paracrine	0.648771
Ptma	Vipr1	paracrine	0.63562
Calm1	Vipr1	paracrine	0.605336
Gnas	Vipr1	paracrine	0.586061
Vegfa	Itga9	paracrine	0.584045
Vegfa	Nrp2	paracrine	0.576014
Cdh1	Itgb7	paracrine	0.563487
Thbs1	Tnfrsf11b	paracrine	0.545257
B2m	Cd247	paracrine	0.53925
Adam15	Itga5	paracrine	0.510106
CD1_nk	LOH1_nk	interaction.type	LRscore
Gnas	Adcy1	paracrine	0.817317
Gnai2	Adcy1	paracrine	0.751242
Cdh1	Itgae	paracrine	0.69276
Psap	Gpr37	paracrine	0.593491
CD1_nk	LOH2_nk	interaction.type	LRscore
Pkm	Cd44	paracrine	0.57831
Arf1	Chrm3	paracrine	0.566908
Spp1	Itga9	paracrine	0.535318
CD1_nk	Macro1_nk	interaction.type	LRscore
Gnai2	C5ar1	paracrine	0.848181
Gnai2	Ccr5	paracrine	0.820036
Adam10	Axl	paracrine	0.77851
Pkm	Cd44	paracrine	0.76467
Cx3cl1	Cx3cr1	paracrine	0.737951
Gas6	Axl	paracrine	0.737002
Gnas	Adcy7	paracrine	0.729826
Spp1	Itga9	paracrine	0.725267
Col4a4	Cd93	paracrine	0.725113
Hsp90b1	Tlr7	paracrine	0.722746
Calm1	Kcnn4	paracrine	0.711385
Npnt	Itga8	paracrine	0.701484
Spp1	Cd44	paracrine	0.700012
Col18a1	Itga5	paracrine	0.681233
L1cam	Itga5	paracrine	0.669877
Cdh1	Itgb7	paracrine	0.663931
Spp1	Itga5	paracrine	0.655089
Col4a1	Cd93	paracrine	0.648451
Gnai2	Adcy7	paracrine	0.645819
Vegfa	Itga9	paracrine	0.630351
Spp1	Itga4	paracrine	0.594414
Il2	Cd53	paracrine	0.589976
Gnai2	P2ry12	paracrine	0.580608
Lpl	Cd44	paracrine	0.559567
Pros1	Axl	paracrine	0.544302
Col4a3	Cd93	paracrine	0.543665
Adam15	Itga9	paracrine	0.542505
Thbs1	Itga4	paracrine	0.537509
Ptma	Vipr1	paracrine	0.537352
Col4a5	Cd93	paracrine	0.533594
Col4a2	Cd93	paracrine	0.525907
Hbegf	Cd44	paracrine	0.524622
Calm1	Vipr1	paracrine	0.505257
CD1_nk	Macro2_nk	interaction.type	LRscore
Adam10	Axl	paracrine	0.59979
Gas6	Axl	paracrine	0.54439
CD1_nk	Macro_Mono_nk	interaction.type	LRscore
Pkm	Cd44	paracrine	0.886677
Cdh1	Itgb7	paracrine	0.876424
Spp1	Cd44	paracrine	0.848917
Spp1	Itga4	paracrine	0.832522
Thbs1	Itga4	paracrine	0.797652
Gnas	Adcy7	paracrine	0.782941
Col4a4	Cd93	paracrine	0.760491
Gnai2	Ccr5	paracrine	0.759482
Lpl	Cd44	paracrine	0.753651
Gnas	Ptgir	paracrine	0.753145
Calm1	Kcnn4	paracrine	0.740028
Hbegf	Cd44	paracrine	0.726581
Gnai2	Adcy7	paracrine	0.708862
Col4a1	Cd93	paracrine	0.68947
Col18a1	Itga5	paracrine	0.682095
Agrn	Atp1a3	paracrine	0.680723
L1cam	Itga5	paracrine	0.670754
Cx3cl1	Cx3cr1	paracrine	0.660581
Spp1	Itga5	paracrine	0.655986
Adam10	Axl	paracrine	0.64487
Calm1	Hmmr	paracrine	0.633046
Psen1	Cd44	paracrine	0.616217
Gas6	Axl	paracrine	0.591461
Col4a3	Cd93	paracrine	0.589165
Col4a5	Cd93	paracrine	0.579321
Col4a2	Cd93	paracrine	0.571783
Il2	Cd53	paracrine	0.571076
Gnai2	S1pr4	paracrine	0.567062
Gnai2	P2ry12	paracrine	0.521802
Tgm2	Itga4	paracrine	0.513235
CD1_nk	Mast_Baso_nk	interaction.type	LRscore
Pkm	Cd44	paracrine	0.918782
Cdh1	Itgae	paracrine	0.891909
Spp1	Cd44	paracrine	0.890397
Gnai2	Cxcr2	paracrine	0.857304
Lpl	Cd44	paracrine	0.815606
Hbegf	Cd44	paracrine	0.793478
Lgals1	Cd69	paracrine	0.781227
Vasp	Cxcr2	paracrine	0.76128
Psen1	Cd44	paracrine	0.698927
Il2	Cd53	paracrine	0.629472
Edn1	Adgrl4	paracrine	0.58287
Fgf1	Cd44	paracrine	0.555897
Vim	Cd44	paracrine	0.529863
CD1_nk	Mono_nk	interaction.type	LRscore
Pkm	Cd44	paracrine	0.900222
Gnas	Adcy7	paracrine	0.868669
Spp1	Cd44	paracrine	0.866295
Spp1	Itga4	paracrine	0.848133
Hsp90b1	Tlr7	paracrine	0.834287
Gnai2	Adcy7	paracrine	0.817009
Thbs1	Itga4	paracrine	0.815794
Lpl	Cd44	paracrine	0.779136
Hbegf	Cd44	paracrine	0.753952
Cdh1	Itgb7	paracrine	0.752572
Cx3cl1	Cx3cr1	paracrine	0.70169
Arf1	Chrm3	paracrine	0.699735
Gnai2	S1pr4	paracrine	0.664122
Vegfa	Nrp2	paracrine	0.651695
Psen1	Cd44	paracrine	0.649304
Gnai2	Tbxa2r	paracrine	0.638212
Irak4	Tlr7	paracrine	0.629251
Il2	Cd53	paracrine	0.608252
St6gal1	Cd22	paracrine	0.601607
Hspg2	Chrm3	paracrine	0.57877
Icam1	Itgax	paracrine	0.563817
Qdpr	Dysf	paracrine	0.562905
Sema3c	Nrp2	paracrine	0.556325
Agrn	Atp1a3	paracrine	0.551108
Anxa1	Dysf	paracrine	0.544514
Tgm2	Itga4	paracrine	0.542244
Sema3b	Nrp2	paracrine	0.535103
CD1_nk	NK_nk	interaction.type	LRscore
Pkm	Cd44	paracrine	0.879282
Spp1	Cd44	paracrine	0.839504
Cdh1	Itgb7	paracrine	0.837931
B2m	Cd247	paracrine	0.811204
Spp1	Itga4	paracrine	0.790035
Cdh1	Klrg1	paracrine	0.787417
Gnai2	Ccr5	paracrine	0.777542
Thbs1	Itga4	paracrine	0.748987
Lpl	Cd44	paracrine	0.74012
Il15	Il2rb	paracrine	0.734728
Fyn	Thy1	paracrine	0.732053
Hbegf	Cd44	paracrine	0.712131
Col4a4	Itga2	paracrine	0.691507
Col4a1	Itga2	paracrine	0.610506
Psen1	Cd44	paracrine	0.599152
Lamb1	Itga2	paracrine	0.597326
Hspg2	Itga2	paracrine	0.581566
Lamc2	Itga2	paracrine	0.57982
Il2	Il2rb	paracrine	0.528615
Lamc1	Itga2	paracrine	0.527331
Lama5	Itga2	paracrine	0.527052
Il2	Cd53	paracrine	0.522994
Col4a3	Itga2	paracrine	0.503078
CD1_nk	PT1_nk	interaction.type	LRscore
Hsp90aa1	Cftr	paracrine	0.535093
CD1_nk	PT3_nk	interaction.type	LRscore
Hsp90aa1	Cftr	paracrine	0.587452
Cdh1	Itgae	paracrine	0.508854
CD1_nk	PT4_nk	interaction.type	LRscore
Gnas	Adcy1	paracrine	0.523639
CD1_nk	PT5_nk	interaction.type	LRscore
Hsp90aa1	Cftr	paracrine	0.618713
CD1_nk	Tlymph1_nk	interaction.type	LRscore
B2m	Cd3g	paracrine	0.907983
B2m	Cd3d	paracrine	0.899584
Cdh1	Itgb7	paracrine	0.862756
Pkm	Cd44	paracrine	0.809255
Gnas	Adcy7	paracrine	0.806408
Ptma	Vipr1	paracrine	0.796909
Spp1	Itga4	paracrine	0.791872
Fyn	Thy1	paracrine	0.791221
Gnai2	S1pr4	paracrine	0.788415
Calm1	Vipr1	paracrine	0.775291
Calm1	Kcnn4	paracrine	0.766669
Gnas	Vipr1	paracrine	0.76104
Spp1	Cd44	paracrine	0.752888
Thbs1	Itga4	paracrine	0.751069
B2m	Cd247	paracrine	0.744661
Gnai2	Adcy7	paracrine	0.737654
Il15	Il2rb	paracrine	0.690542
Lgals1	Cd69	paracrine	0.667859
Lpl	Cd44	paracrine	0.623897
Gnai2	Tbxa2r	paracrine	0.596585
Hbegf	Cd44	paracrine	0.590319
Arf1	Chrm3	paracrine	0.573021
Il2	Cd53	paracrine	0.544407
Gnai2	Ccr5	paracrine	0.503941
CD1_nk	Tlymph2_nk	interaction.type	LRscore
B2m	Cd3d	paracrine	0.907754
B2m	Cd3g	paracrine	0.902746
Cdh1	Itgb7	paracrine	0.892623
Calm1	Kcnn4	paracrine	0.84152
B2m	Cd247	paracrine	0.833002
Ptma	Vipr1	paracrine	0.795801
Spp1	Itga4	paracrine	0.785679
Calm1	Vipr1	paracrine	0.774098
Cdh1	Klrg1	paracrine	0.760338
Fyn	Thy1	paracrine	0.760086
Gnas	Vipr1	paracrine	0.759795
Pkm	Cd44	paracrine	0.753062
Thbs1	Itga4	paracrine	0.744054
Lgals1	Cd69	paracrine	0.742367
Gnas	Adcy7	paracrine	0.731834
Gnai2	S1pr4	paracrine	0.720113
Spp1	Cd44	paracrine	0.686522
Gnai2	Tbxa2r	paracrine	0.685613
Cdh1	Itgae	paracrine	0.664212
Gnai2	Adcy7	paracrine	0.64815
Gnas	Adcy1	paracrine	0.637502
Hsp90b1	Tlr7	paracrine	0.593699
Il2	Cd53	paracrine	0.557935
Lpl	Cd44	paracrine	0.543876
Gnai2	Adcy1	paracrine	0.542772
Il7	Il7r	paracrine	0.516549
Hbegf	Cd44	paracrine	0.508779
Il15	Il2rb	paracrine	0.505063
CD1_nk	cDC_nk	interaction.type	LRscore
Cdh1	Itgb7	paracrine	0.894931
Pkm	Cd44	paracrine	0.889795
Gnas	Adcy7	paracrine	0.865731
Spp1	Cd44	paracrine	0.852902
Spp1	Itga4	paracrine	0.82932
Gnai2	Adcy7	paracrine	0.813164
Thbs1	Itga4	paracrine	0.793948
Lpl	Cd44	paracrine	0.759437
Gnas	Ptgir	paracrine	0.734565
Hbegf	Cd44	paracrine	0.732777
Gnai2	Ccr5	paracrine	0.653834
Adam10	Axl	paracrine	0.645609
Gnai2	S1pr4	paracrine	0.637246
Lgals1	Cd69	paracrine	0.633305
Psen1	Cd44	paracrine	0.623619
Gas6	Axl	paracrine	0.59224
Il2	Cd53	paracrine	0.519924
Icam1	Itgax	paracrine	0.512263
Tgm2	Itga4	paracrine	0.50754
Cx3cl1	Cx3cr1	paracrine	0.501239
CD1_nk	pDC_nk	interaction.type	LRscore
Pkm	Cd44	paracrine	0.896603
Cdh1	Itgb7	paracrine	0.869906
Spp1	Cd44	paracrine	0.861635
Spp1	Itga4	paracrine	0.861301
Calm1	Kcnn4	paracrine	0.844912
Thbs1	Itga4	paracrine	0.831208
Gnai2	Ccr5	paracrine	0.824061
Gnai2	Tbxa2r	paracrine	0.816779
Lpl	Cd44	paracrine	0.772236
Hbegf	Cd44	paracrine	0.746521
Lgals1	Cd69	paracrine	0.718469
Agrn	Atp1a3	paracrine	0.673732
Psen1	Cd44	paracrine	0.640221
Il2	Cd53	paracrine	0.615996
Tgm2	Itga4	paracrine	0.568439
Mdk	Itga4	paracrine	0.517066
Calcb	Ramp1	paracrine	0.512138
Tgm2	Tbxa2r	paracrine	0.510153
CD2_nk	CD3_nk	interaction.type	LRscore
Calm1	Sctr	paracrine	0.725426
Gnas	Adcy1	paracrine	0.644405
Spp1	Itga5	paracrine	0.624347
Spp1	Cd44	paracrine	0.572965
Hsp90aa1	Fgfr3	paracrine	0.553608
Adam10	Notch1	paracrine	0.530885
Calm1	Calcr	paracrine	0.513498
CD2_nk	DCT_nk	interaction.type	LRscore
Spp1	Itga4	paracrine	0.587295
Spp1	Itga9	paracrine	0.523077
CD2_nk	EC_nk	interaction.type	LRscore
Spp1	Itga5	paracrine	0.821768
Spp1	Itga9	paracrine	0.812151
Hsp90aa1	Fgfr3	paracrine	0.781263
Adm	Calcrl	paracrine	0.764215
Arf1	Chrm3	paracrine	0.741734
Calm1	Kcnn4	paracrine	0.736849
Adam10	Notch1	paracrine	0.708776
Col18a1	Itga5	paracrine	0.696552
L1cam	Itga5	paracrine	0.650486
Hsp90b1	Tlr2	paracrine	0.634936
Fgf9	Fgfr3	paracrine	0.628433
Il15	Il2rg	paracrine	0.623897
Adam17	Notch1	paracrine	0.622167
Ptma	Vipr1	paracrine	0.61716
Gnai2	Ptpru	paracrine	0.614171
Hspg2	Chrm3	paracrine	0.613665
Vegfa	Itga9	paracrine	0.60901
Vegfa	Nrp2	paracrine	0.601132
Psen1	Notch1	paracrine	0.587355
Angpt1	Itga5	paracrine	0.570683
Thbs1	Tnfrsf11b	paracrine	0.570166
Jag1	Notch1	paracrine	0.562516
Gnai2	S1pr4	paracrine	0.554521
Calm1	Vipr1	paracrine	0.554303
Gnas	Vipr1	paracrine	0.552306
Cdh1	Itgb7	paracrine	0.5263
Efna1	Epha2	paracrine	0.52277
Hras	Tlr2	paracrine	0.515154
Psap	Lrp1	paracrine	0.502296
CD2_nk	LOH1_nk	interaction.type	LRscore
Gnas	Adcy1	paracrine	0.795851
Spp1	Itga4	paracrine	0.665333
Cdh1	Itgae	paracrine	0.65994
Gnai2	Adcy1	paracrine	0.653345
Slit2	Robo2	paracrine	0.621067
Psap	Gpr37	paracrine	0.58497
Spp1	Cd44	paracrine	0.564748
CD2_nk	LOH2_nk	interaction.type	LRscore
Spp1	Itga9	paracrine	0.696173
Spp1	Cd44	paracrine	0.662034
Efna1	Epha7	paracrine	0.660069
Cdh1	Cdh2	paracrine	0.650117
Efna4	Epha7	paracrine	0.618545
Efna5	Epha7	paracrine	0.587567
Pkm	Cd44	paracrine	0.57059
Arf1	Chrm3	paracrine	0.545448
Hsp90aa1	Fgfr3	paracrine	0.512331
Vegfa	Nrp2	paracrine	0.501195
CD2_nk	Macro1_nk	interaction.type	LRscore
Spp1	Itga9	paracrine	0.840019
Hsp90b1	Tlr2	paracrine	0.833905
Spp1	Cd44	paracrine	0.822735
Cx3cl1	Cx3cr1	paracrine	0.79706
Spp1	Itga5	paracrine	0.790695
Gas6	Axl	paracrine	0.77958
Gnai2	C5ar1	paracrine	0.777116
Adam10	Axl	paracrine	0.766882
Pkm	Cd44	paracrine	0.75894
Hras	Tlr2	paracrine	0.754126
Spp1	Itga4	paracrine	0.744573
Gnai2	Ccr5	paracrine	0.739836
Hsp90b1	Tlr7	paracrine	0.730302
Psap	Lrp1	paracrine	0.718379
Gnas	Adcy7	paracrine	0.70183
Calr	Lrp1	paracrine	0.69396
Hsp90b1	Lrp1	paracrine	0.693152
Sema4d	Cd72	paracrine	0.690505
App	Lrp1	paracrine	0.684448
Calm1	Kcnn4	paracrine	0.666511
Lpl	Cd44	paracrine	0.660455
Vegfa	Itga9	paracrine	0.654183
Col18a1	Itga5	paracrine	0.65287
Cdh1	Itgb7	paracrine	0.629677
Npnt	Itga8	paracrine	0.619997
Thbs1	Lrp1	paracrine	0.608164
L1cam	Itga5	paracrine	0.603944
Lpl	Lrp1	paracrine	0.595918
Thbs1	Itga4	paracrine	0.562502
Lrpap1	Lrp1	paracrine	0.542126
Cd200	Cd200r1	paracrine	0.536668
Gnai2	Adcy7	paracrine	0.532265
Angpt1	Itga5	paracrine	0.521334
Hspg2	Lrp1	paracrine	0.518277
Ptma	Vipr1	paracrine	0.517692
Il15	Il2rg	paracrine	0.504972
CD2_nk	Macro2_nk	interaction.type	LRscore
Gas6	Axl	paracrine	0.601281
Adam10	Axl	paracrine	0.583795
CD2_nk	Macro_Mono_nk	interaction.type	LRscore
Spp1	Cd44	paracrine	0.917871
Spp1	Itga4	paracrine	0.908149
Pkm	Cd44	paracrine	0.883464
Cdh1	Itgb7	paracrine	0.859237
Psap	Lrp1	paracrine	0.84167
Hsp90b1	Tlr2	paracrine	0.830023
Calr	Lrp1	paracrine	0.825342
Hsp90b1	Lrp1	paracrine	0.824794
Lpl	Cd44	paracrine	0.82406
App	Lrp1	paracrine	0.818848
Thbs1	Itga4	paracrine	0.813466
Spp1	Itga5	paracrine	0.791351
Calm2	Sell	paracrine	0.765253
Thbs1	Lrp1	paracrine	0.763844
Gnas	Adcy7	paracrine	0.758629
Lpl	Lrp1	paracrine	0.7545
Calm1	Sell	paracrine	0.751457
Hras	Tlr2	paracrine	0.748942
Cx3cl1	Cx3cr1	paracrine	0.730775
Gnas	Ptgir	paracrine	0.72666
Calm3	Sell	paracrine	0.724132
Lrpap1	Lrp1	paracrine	0.711602
B2m	Klrd1	paracrine	0.709283
Calm1	Kcnn4	paracrine	0.697715
Hspg2	Lrp1	paracrine	0.691558
Gnai2	Ccr5	paracrine	0.663374
Col18a1	Itga5	paracrine	0.65377
Gas6	Axl	paracrine	0.646292
Psen1	Cd44	paracrine	0.64338
Hbegf	Cd44	paracrine	0.634845
Adam10	Axl	paracrine	0.629564
L1cam	Itga5	paracrine	0.604893
Gnai2	Adcy7	paracrine	0.603098
Il15	Il2rg	paracrine	0.571844
Agrn	Atp1a3	paracrine	0.55917
Agrn	Lrp1	paracrine	0.558531
Angpt1	Itga5	paracrine	0.522324
Cd200	Cd200r1	paracrine	0.521479
Tgm2	Itga4	paracrine	0.51177
CD2_nk	Mast_Baso_nk	interaction.type	LRscore
Spp1	Cd44	paracrine	0.941719
Pkm	Cd44	paracrine	0.916394
Calm2	Sell	paracrine	0.880329
Cdh1	Itgae	paracrine	0.876572
Calm1	Sell	paracrine	0.872166
Lpl	Cd44	paracrine	0.871331
Calm3	Sell	paracrine	0.855561
Efna1	Epha2	paracrine	0.780475
Adam10	Notch1	paracrine	0.760201
Efna4	Epha2	paracrine	0.748045
Efna5	Epha2	paracrine	0.722872
Psen1	Cd44	paracrine	0.722869
Hbegf	Cd44	paracrine	0.715395
Adam17	Notch1	paracrine	0.682024
Lgals1	Cd69	paracrine	0.66429
Psen1	Notch1	paracrine	0.649621
Jag1	Notch1	paracrine	0.626145
Efna3	Epha2	paracrine	0.612146
Fgf1	Cd44	paracrine	0.552383
Plat	Itgb2	paracrine	0.540562
Il2	Cd53	paracrine	0.529311
Vim	Cd44	paracrine	0.522049
Apob	Itgb2	paracrine	0.511424
CD2_nk	Mono_nk	interaction.type	LRscore
Spp1	Cd44	paracrine	0.927991
Spp1	Itga4	paracrine	0.91741
Pkm	Cd44	paracrine	0.897349
Psap	Lrp1	paracrine	0.874965
Calr	Lrp1	paracrine	0.861506
Hsp90b1	Lrp1	paracrine	0.861052
App	Lrp1	paracrine	0.856122
Gnas	Adcy7	paracrine	0.852145
Lpl	Cd44	paracrine	0.843771
Hsp90b1	Tlr7	paracrine	0.839479
Thbs1	Itga4	paracrine	0.830491
Thbs1	Lrp1	paracrine	0.809808
Lpl	Lrp1	paracrine	0.80181
Cx3cl1	Cx3cr1	paracrine	0.766389
Lrpap1	Lrp1	paracrine	0.7646
Hspg2	Lrp1	paracrine	0.746929
Gnai2	Adcy7	paracrine	0.735895
Cdh1	Itgb7	paracrine	0.723592
Calm2	Sell	paracrine	0.702015
Gnai2	S1pr5	paracrine	0.689351
Calm1	Sell	paracrine	0.686027
Arf1	Chrm3	paracrine	0.681155
Psen1	Cd44	paracrine	0.675359
Vegfa	Nrp2	paracrine	0.674861
Hbegf	Cd44	paracrine	0.667194
Il15	Il2rg	paracrine	0.666341
Calm3	Sell	paracrine	0.654812
Plat	Itgb2	paracrine	0.633428
Agrn	Lrp1	paracrine	0.624827
Apob	Itgb2	paracrine	0.605885
Gnai2	S1pr4	paracrine	0.552368
St6gal1	Cd22	paracrine	0.551095
Apoe	Lrp1	paracrine	0.547881
Kng1	Itgb2	paracrine	0.546115
Hspg2	Chrm3	paracrine	0.541611
Tgm2	Itga4	paracrine	0.540787
Sema3b	Nrp2	paracrine	0.531335
Gpc3	Lrp1	paracrine	0.53114
Gnai2	S1pr3	paracrine	0.524017
Plat	Itgam	paracrine	0.51432
Icam2	Itgal	paracrine	0.512857
Il2	Cd53	paracrine	0.506849
CD2_nk	NK_nk	interaction.type	LRscore
Spp1	Cd44	paracrine	0.91231
Spp1	Itga4	paracrine	0.882131
Calm2	Sell	paracrine	0.877904
Pkm	Cd44	paracrine	0.875889
Calm1	Sell	paracrine	0.8696
Calm3	Sell	paracrine	0.852718
B2m	Klrd1	paracrine	0.848399
Cdh1	Itgb7	paracrine	0.816511
Lpl	Cd44	paracrine	0.813439
Thbs1	Itga4	paracrine	0.767495
Cdh1	Klrg1	paracrine	0.761224
B2m	Cd247	paracrine	0.728132
Il15	Il2rb	paracrine	0.72527
Gnai2	S1pr5	paracrine	0.718217
Col4a4	Itga2	paracrine	0.706393
Gnai2	Ccr5	paracrine	0.685664
Fyn	Thy1	paracrine	0.675955
Psen1	Cd44	paracrine	0.626791
Hbegf	Cd44	paracrine	0.618095
Il15	Il2rg	paracrine	0.607203
Adam10	Notch1	paracrine	0.586154
Hspg2	Itga2	paracrine	0.54446
Lamb1	Itga2	paracrine	0.539155
Col4a3	Itga2	paracrine	0.538536
Col4a1	Itga2	paracrine	0.533044
Lamc2	Itga2	paracrine	0.520543
Plat	Itgb2	paracrine	0.515109
Cx3cl1	Cx3cr1	paracrine	0.504488
CD2_nk	PT1_nk	interaction.type	LRscore
Hsp90aa1	Fgfr3	paracrine	0.606253
Hsp90aa1	Cftr	paracrine	0.521575
CD2_nk	PT2_nk	interaction.type	LRscore
Hsp90aa1	Fgfr3	paracrine	0.603411
CD2_nk	PT3_nk	interaction.type	LRscore
Hsp90aa1	Fgfr3	paracrine	0.760567
Fgf9	Fgfr3	paracrine	0.600668
Hsp90aa1	Cftr	paracrine	0.574245
CD2_nk	PT4_nk	interaction.type	LRscore
Cdh1	Cdh2	paracrine	0.582528
Hsp90aa1	Fgfr3	paracrine	0.560858
CD2_nk	PT5_nk	interaction.type	LRscore
Hsp90aa1	Fgfr3	paracrine	0.773418
Cdh1	Cdh2	paracrine	0.723671
Fgf9	Fgfr3	paracrine	0.617788
Hsp90aa1	Cftr	paracrine	0.605835
CD2_nk	Tlymph1_nk	interaction.type	LRscore
Spp1	Itga4	paracrine	0.883281
B2m	Cd3g	paracrine	0.860154
Spp1	Cd44	paracrine	0.858356
B2m	Cd3d	paracrine	0.848119
Cdh1	Itgb7	paracrine	0.844006
Pkm	Cd44	paracrine	0.804332
Gnas	Adcy7	paracrine	0.783999
Ptma	Vipr1	paracrine	0.783842
B2m	Klrd1	paracrine	0.778134
Thbs1	Itga4	paracrine	0.769471
Fyn	Thy1	paracrine	0.743165
Calm1	Vipr1	paracrine	0.736675
Gnas	Vipr1	paracrine	0.735104
Gnai2	Cxcr3	paracrine	0.733747
Calm1	Kcnn4	paracrine	0.727093
Lpl	Cd44	paracrine	0.717489
Gnai2	S1pr4	paracrine	0.699292
Il15	Il2rb	paracrine	0.680194
Il15	Il2rg	paracrine	0.672979
Calm2	Sell	paracrine	0.665165
Calm1	Sell	paracrine	0.648191
B2m	Cd247	paracrine	0.645119
Gnai2	Adcy7	paracrine	0.636993
Calm3	Sell	paracrine	0.615324
Adam10	Notch1	paracrine	0.5902
Cd200	Cd200r1	paracrine	0.585159
Adm	Vipr1	paracrine	0.584427
Arf1	Chrm3	paracrine	0.551624
Lgals1	Cd69	paracrine	0.527013
Gnai2	S1pr5	paracrine	0.511958
CD2_nk	Tlymph2_nk	interaction.type	LRscore
Spp1	Itga4	paracrine	0.879394
Cdh1	Itgb7	paracrine	0.877374
Calm2	Sell	paracrine	0.867879
B2m	Cd3d	paracrine	0.859824
Calm1	Sell	paracrine	0.859003
B2m	Cd3g	paracrine	0.852636
Calm3	Sell	paracrine	0.841
Spp1	Cd44	paracrine	0.813292
Calm1	Kcnn4	paracrine	0.811518
Ptma	Vipr1	paracrine	0.782682
B2m	Klrd1	paracrine	0.763348
Thbs1	Itga4	paracrine	0.762811
B2m	Cd247	paracrine	0.756645
Pkm	Cd44	paracrine	0.747143
Calm1	Vipr1	paracrine	0.735347
Gnas	Vipr1	paracrine	0.733771
Cdh1	Klrg1	paracrine	0.731944
Il15	Il2rg	paracrine	0.723685
Fyn	Thy1	paracrine	0.707512
Gnas	Adcy7	paracrine	0.703961
Lpl	Cd44	paracrine	0.646086
Cdh1	Itgae	paracrine	0.629971
Gnai2	S1pr4	paracrine	0.616223
Lgals1	Cd69	paracrine	0.614898
Gnas	Adcy1	paracrine	0.605115
Hsp90b1	Tlr7	paracrine	0.60284
Adm	Vipr1	paracrine	0.582767
Gnai2	Cxcr3	paracrine	0.537825
Gnai2	Adcy7	paracrine	0.534805
CD2_nk	cDC_nk	interaction.type	LRscore
Spp1	Cd44	paracrine	0.920208
Spp1	Itga4	paracrine	0.90623
Pkm	Cd44	paracrine	0.88666
Cdh1	Itgb7	paracrine	0.879966
Gnas	Adcy7	paracrine	0.848902
Lpl	Cd44	paracrine	0.828569
Thbs1	Itga4	paracrine	0.809983
B2m	Klrd1	paracrine	0.79972
Psap	Lrp1	paracrine	0.798596
Calr	Lrp1	paracrine	0.778993
Hsp90b1	Lrp1	paracrine	0.778338
Hsp90b1	Tlr2	paracrine	0.772135
App	Lrp1	paracrine	0.771252
Gnai2	Adcy7	paracrine	0.730908
Thbs1	Lrp1	paracrine	0.706969
Gnas	Ptgir	paracrine	0.706862
Lpl	Lrp1	paracrine	0.696269
Il15	Il2rg	paracrine	0.689589
Hras	Tlr2	paracrine	0.674276
Psen1	Cd44	paracrine	0.650555
Lrpap1	Lrp1	paracrine	0.647944
Gas6	Axl	paracrine	0.64703
Hbegf	Cd44	paracrine	0.642097
Hsp90aa1	Fgfr3	paracrine	0.633175
Adam10	Axl	paracrine	0.630317
Hspg2	Lrp1	paracrine	0.625802
Cx3cl1	Cx3cr1	paracrine	0.583615
Gnai2	Ccr5	paracrine	0.541024
Gnai2	S1pr4	paracrine	0.522974
Tgm2	Itga4	paracrine	0.506074
CD2_nk	pDC_nk	interaction.type	LRscore
Spp1	Cd44	paracrine	0.925295
Spp1	Itga4	paracrine	0.925101
Calm2	Sell	paracrine	0.911145
Calm1	Sell	paracrine	0.904857
Pkm	Cd44	paracrine	0.893638
Calm3	Sell	paracrine	0.891973
Cdh1	Itgb7	paracrine	0.851966
B2m	Klrd1	paracrine	0.8456
Thbs1	Itga4	paracrine	0.844909
Lpl	Cd44	paracrine	0.838472
Calm1	Kcnn4	paracrine	0.815411
Gnai2	Ccr5	paracrine	0.745098
Gnai2	Cxcr3	paracrine	0.729629
Psen1	Cd44	paracrine	0.666604
Adam10	Notch1	paracrine	0.665724
Il15	Il2rg	paracrine	0.664906
Hbegf	Cd44	paracrine	0.65833
Lgals1	Cd69	paracrine	0.585773
Adam17	Notch1	paracrine	0.574006
Tgm2	Itga4	paracrine	0.566999
Agrn	Atp1a3	paracrine	0.551271
Sema4d	Cd72	paracrine	0.538288
Psen1	Notch1	paracrine	0.538052
Il2	Cd53	paracrine	0.514999
Plat	Itgb2	paracrine	0.514903
Jag1	Notch1	paracrine	0.512708
CD3_nk	Blymph_nk	interaction.type	LRscore
Calm2	Sell	paracrine	0.877577
Calm1	Sell	paracrine	0.872361
Spp1	Itga4	paracrine	0.856891
Calm3	Sell	paracrine	0.841138
Thbs1	Itga4	paracrine	0.728857
Hsp90b1	Tlr1	paracrine	0.709652
Calm1	Kcnn4	paracrine	0.698737
Lgals1	Cd69	paracrine	0.67897
Il15	Il2rg	paracrine	0.662566
St6gal1	Cd22	paracrine	0.636064
App	Ngfr	paracrine	0.623411
Gnas	Adcy7	paracrine	0.59449
Il2	Il2rg	paracrine	0.582243
Il2	Cd53	paracrine	0.581022
Hsp90aa1	Cftr	paracrine	0.580048
Gnai2	S1pr4	paracrine	0.574275
Icam1	Il2rg	paracrine	0.517669
B2m	Cd3g	paracrine	0.506797
CD3_nk	CD2_nk	interaction.type	LRscore
Hsp90b1	Tlr1	paracrine	0.552757
CD3_nk	DCT_nk	interaction.type	LRscore
Spp1	Itga4	paracrine	0.563464
CD3_nk	EC_nk	interaction.type	LRscore
Spp1	Itga9	paracrine	0.796812
Arf1	Chrm3	paracrine	0.762111
Gnai2	Tbxa2r	paracrine	0.756147
Calm1	Kcnn4	paracrine	0.749575
Slit2	Robo4	paracrine	0.725971
Qdpr	Dysf	paracrine	0.661098
Gnai2	Ptpru	paracrine	0.65708
Hsp90b1	Tlr2	paracrine	0.647343
Sema3c	Plxnd1	paracrine	0.630895
Ptma	Vipr1	paracrine	0.626293
Angptl2	Tie1	paracrine	0.619545
Gnai2	S1pr4	paracrine	0.59974
Vegfa	Itga9	paracrine	0.596978
Gnas	Vipr1	paracrine	0.59671
Hras	Tlr2	paracrine	0.575505
Calm1	Vipr1	paracrine	0.570714
Thbs1	Tnfrsf11b	paracrine	0.55049
Adm	Gpr182	paracrine	0.535914
Angpt1	Tie1	paracrine	0.533759
Angpt1	Tek	paracrine	0.532809
Il15	Il2rg	paracrine	0.529791
Angptl4	Tie1	paracrine	0.529272
Tgm2	Tbxa2r	paracrine	0.527697
Psap	Lrp1	paracrine	0.519852
App	Lrp1	paracrine	0.512997
CD3_nk	LOH1_nk	interaction.type	LRscore
Spp1	Itga4	paracrine	0.643272
Slit2	Robo2	paracrine	0.578939
CD3_nk	LOH2_nk	interaction.type	LRscore
Efna1	Epha7	paracrine	0.67759
Spp1	Itga9	paracrine	0.675152
Arf1	Chrm3	paracrine	0.572383
Efna5	Epha7	paracrine	0.525332
Efna4	Epha7	paracrine	0.508372
CD3_nk	Macro1_nk	interaction.type	LRscore
Hsp90b1	Tlr2	paracrine	0.84124
Spp1	Itga9	paracrine	0.82647
Hras	Tlr2	paracrine	0.796483
Gnai2	Ccr5	paracrine	0.773914
Hsp90b1	Tlr7	paracrine	0.740791
Gnas	Adcy7	paracrine	0.738427
Psap	Lrp1	paracrine	0.732373
Hsp90b1	Tlr1	paracrine	0.730002
App	Lrp1	paracrine	0.726959
Spp1	Itga4	paracrine	0.72558
Calr	Lrp1	paracrine	0.704912
Hsp90b1	Lrp1	paracrine	0.704501
Calm1	Kcnn4	paracrine	0.681166
Cx3cl1	Cx3cr1	paracrine	0.667676
Vegfa	Itga9	paracrine	0.642725
Il2	Cd53	paracrine	0.620215
Thbs1	Lrp1	paracrine	0.588972
Gnai2	Adcy7	paracrine	0.578024
Thbs1	Itga4	paracrine	0.542756
Ptma	Vipr1	paracrine	0.52738
Gnai2	P2ry12	paracrine	0.509805
Npnt	Itga8	paracrine	0.508536
Lrpap1	Lrp1	paracrine	0.502295
CD3_nk	Macro_Mono_nk	interaction.type	LRscore
Spp1	Itga4	paracrine	0.89968
Psap	Lrp1	paracrine	0.85081
App	Lrp1	paracrine	0.847292
Hsp90b1	Tlr2	paracrine	0.837497
Calr	Lrp1	paracrine	0.832726
Hsp90b1	Lrp1	paracrine	0.832451
Thbs1	Itga4	paracrine	0.80104
Hras	Tlr2	paracrine	0.791945
Gnas	Adcy7	paracrine	0.790337
Calm2	Sell	paracrine	0.772199
Calm1	Sell	paracrine	0.763703
Gnas	Ptgir	paracrine	0.761246
B2m	Klrd1	paracrine	0.758168
Thbs1	Lrp1	paracrine	0.749133
Hsp90b1	Tlr1	paracrine	0.734359
Calm3	Sell	paracrine	0.714596
Calm1	Kcnn4	paracrine	0.711592
Gnai2	Ccr5	paracrine	0.703453
Lrpap1	Lrp1	paracrine	0.67775
Gnai2	Adcy7	paracrine	0.646529
Lpl	Lrp1	paracrine	0.616495
Il2	Cd53	paracrine	0.601768
Hspg2	Lrp1	paracrine	0.583944
Cx3cl1	Cx3cr1	paracrine	0.581329
Agrn	Atp1a3	paracrine	0.561444
Agrn	Lrp1	paracrine	0.560806
Sema3c	Plxnd1	paracrine	0.558543
Tgm2	Itga4	paracrine	0.549884
Apoe	Lrp1	paracrine	0.517554
Plau	Itgam	paracrine	0.505287
CD3_nk	Mast_Baso_nk	interaction.type	LRscore
Calm2	Sell	paracrine	0.884384
Calm1	Sell	paracrine	0.879419
Calm3	Sell	paracrine	0.849625
Lgals1	Cd69	paracrine	0.714839
Il2	Cd53	paracrine	0.658484
CD3_nk	Mono_nk	interaction.type	LRscore
Spp1	Itga4	paracrine	0.90971
Psap	Lrp1	paracrine	0.882452
App	Lrp1	paracrine	0.879575
Gnas	Adcy7	paracrine	0.873615
Calr	Lrp1	paracrine	0.867607
Hsp90b1	Lrp1	paracrine	0.86738
Hsp90b1	Tlr7	paracrine	0.846614
Thbs1	Itga4	paracrine	0.818948
Thbs1	Lrp1	paracrine	0.797199
Gnai2	Adcy7	paracrine	0.770328
Lrpap1	Lrp1	paracrine	0.734649
Gnai2	S1pr5	paracrine	0.727607
Calm2	Sell	paracrine	0.710123
Arf1	Chrm3	paracrine	0.704407
Calm1	Sell	paracrine	0.70021
Lpl	Lrp1	paracrine	0.679088
Hspg2	Lrp1	paracrine	0.648824
Calm3	Sell	paracrine	0.644059
Il2	Cd53	paracrine	0.637971
Agrn	Lrp1	paracrine	0.626989
Cx3cl1	Cx3cr1	paracrine	0.626611
Icam1	Itgal	paracrine	0.598867
Gnai2	S1pr4	paracrine	0.597647
Apoe	Lrp1	paracrine	0.585436
Tgm2	Itga4	paracrine	0.578502
Il15	Il2rg	paracrine	0.575632
Gnai2	Tbxa2r	paracrine	0.569931
Qdpr	Dysf	paracrine	0.542841
Plau	Itgam	paracrine	0.527705
St6gal1	Cd22	paracrine	0.512639
Plau	Lrp1	paracrine	0.510618
CD3_nk	NK_nk	interaction.type	LRscore
Calm2	Sell	paracrine	0.882031
B2m	Klrd1	paracrine	0.877917
Calm1	Sell	paracrine	0.876978
Spp1	Itga4	paracrine	0.871603
Calm3	Sell	paracrine	0.846686
B2m	Cd247	paracrine	0.774854
Gnai2	S1pr5	paracrine	0.754186
Thbs1	Itga4	paracrine	0.752937
Cdh1	Klrg1	paracrine	0.746876
Gnai2	Ccr5	paracrine	0.724192
Col4a4	Itga2	paracrine	0.660116
Fyn	Thy1	paracrine	0.645061
Il15	Il2rb	paracrine	0.641974
Col4a1	Itga2	paracrine	0.56292
Il2	Il2rb	paracrine	0.560004
Il2	Cd53	paracrine	0.554442
Lamc2	Itga2	paracrine	0.523505
Il15	Il2rg	paracrine	0.512187
CD3_nk	PT1_nk	interaction.type	LRscore
Hsp90aa1	Cftr	paracrine	0.545366
CD3_nk	PT3_nk	interaction.type	LRscore
Hsp90aa1	Cftr	paracrine	0.597438
CD3_nk	PT5_nk	interaction.type	LRscore
Hsp90aa1	Cftr	paracrine	0.628421
CD3_nk	Tlymph1_nk	interaction.type	LRscore
B2m	Cd3g	paracrine	0.887687
B2m	Cd3d	paracrine	0.877684
Spp1	Itga4	paracrine	0.872841
B2m	Klrd1	paracrine	0.818405
Gnas	Adcy7	paracrine	0.813195
Ptma	Vipr1	paracrine	0.790349
Gnas	Vipr1	paracrine	0.768962
Gnai2	Cxcr3	paracrine	0.768372
Thbs1	Itga4	paracrine	0.754998
Calm1	Vipr1	paracrine	0.749406
Calm1	Kcnn4	paracrine	0.740124
Gnai2	S1pr4	paracrine	0.736791
Fyn	Thy1	paracrine	0.715985
B2m	Cd247	paracrine	0.700234
Gnai2	Adcy7	paracrine	0.678691
Hsp90b1	Tlr1	paracrine	0.677564
Calm2	Sell	paracrine	0.67381
Calm1	Sell	paracrine	0.663244
Calm3	Sell	paracrine	0.604084
Il15	Il2rb	paracrine	0.590939
Lgals1	Cd69	paracrine	0.585329
Il15	Il2rg	paracrine	0.582945
Arf1	Chrm3	paracrine	0.578477
Il2	Cd53	paracrine	0.575589
Adm	Vipr1	paracrine	0.573964
Gnai2	S1pr5	paracrine	0.558054
Gnai2	Tbxa2r	paracrine	0.526279
Cd200	Cd200r1	paracrine	0.522328
Il2	Il2rb	paracrine	0.506272
CD3_nk	Tlymph2_nk	interaction.type	LRscore
B2m	Cd3d	paracrine	0.887413
B2m	Cd3g	paracrine	0.881445
Calm2	Sell	paracrine	0.872295
Spp1	Itga4	paracrine	0.868658
Calm1	Sell	paracrine	0.866889
Calm3	Sell	paracrine	0.834581
Calm1	Kcnn4	paracrine	0.821508
B2m	Klrd1	paracrine	0.805633
B2m	Cd247	paracrine	0.799814
Ptma	Vipr1	paracrine	0.789215
Gnas	Vipr1	paracrine	0.767745
Calm1	Vipr1	paracrine	0.748121
Thbs1	Itga4	paracrine	0.748056
Gnas	Adcy7	paracrine	0.740394
Cdh1	Klrg1	paracrine	0.716492
Fyn	Thy1	paracrine	0.678194
Lgals1	Cd69	paracrine	0.669181
Gnai2	S1pr4	paracrine	0.65903
Hsp90b1	Tlr1	paracrine	0.650641
Il15	Il2rg	paracrine	0.640147
Gnai2	Tbxa2r	paracrine	0.620965
Hsp90b1	Tlr7	paracrine	0.615677
Il2	Cd53	paracrine	0.588891
Gnai2	Cxcr3	paracrine	0.583466
Gnai2	Adcy7	paracrine	0.580511
Adm	Vipr1	paracrine	0.572292
Il2	Il2rg	paracrine	0.558047
CD3_nk	cDC_nk	interaction.type	LRscore
Spp1	Itga4	paracrine	0.897604
Gnas	Adcy7	paracrine	0.870772
B2m	Klrd1	paracrine	0.836894
Psap	Lrp1	paracrine	0.80966
App	Lrp1	paracrine	0.805394
Thbs1	Itga4	paracrine	0.797383
Calr	Lrp1	paracrine	0.787832
Hsp90b1	Lrp1	paracrine	0.787502
Hsp90b1	Tlr2	paracrine	0.781484
Gnai2	Adcy7	paracrine	0.765785
Gnas	Ptgir	paracrine	0.743068
Hras	Tlr2	paracrine	0.725379
Thbs1	Lrp1	paracrine	0.690151
Sema3c	Plxnd1	paracrine	0.63178
Lrpap1	Lrp1	paracrine	0.610707
Il15	Il2rg	paracrine	0.60142
Gnai2	Ccr5	paracrine	0.586592
Gnai2	S1pr4	paracrine	0.568906
Il2	Cd53	paracrine	0.551401
Lgals1	Cd69	paracrine	0.548
Lpl	Lrp1	paracrine	0.545259
Tgm2	Itga4	paracrine	0.544236
Il2	Il2rg	paracrine	0.517149
Hspg2	Lrp1	paracrine	0.511453
Ntn1	Adora2b	paracrine	0.500833
CD3_nk	pDC_nk	interaction.type	LRscore
Spp1	Itga4	paracrine	0.918055
Calm2	Sell	paracrine	0.914258
Calm1	Sell	paracrine	0.910446
Calm3	Sell	paracrine	0.887336
B2m	Klrd1	paracrine	0.875583
Thbs1	Itga4	paracrine	0.834151
Calm1	Kcnn4	paracrine	0.825239
Gnai2	Ccr5	paracrine	0.778693
Gnai2	Tbxa2r	paracrine	0.770057
Gnai2	Cxcr3	paracrine	0.764618
Il2	Cd53	paracrine	0.645469
Lgals1	Cd69	paracrine	0.641769
Tgm2	Itga4	paracrine	0.604137
Il15	Il2rg	paracrine	0.574056
Podxl2	Sell	paracrine	0.569637
Cd34	Sell	paracrine	0.558203
Agrn	Atp1a3	paracrine	0.553554
Tgm2	Tbxa2r	paracrine	0.546829
Cd14	Itga4	paracrine	0.505251
DCT_nk	Blymph_nk	interaction.type	LRscore
Calm2	Sell	paracrine	0.865541
Calm1	Sell	paracrine	0.83525
Calm3	Sell	paracrine	0.816033
Cdh1	Itgb7	paracrine	0.788429
Spp1	Cd44	paracrine	0.764658
Lgals1	Cd69	paracrine	0.745054
Pkm	Cd44	paracrine	0.73665
Lpl	Cd44	paracrine	0.713032
Hsp90b1	Tlr1	paracrine	0.662752
Gnas	Adcy7	paracrine	0.566961
Hsp90aa1	Cftr	paracrine	0.564915
App	Ngfr	paracrine	0.525622
DCT_nk	CD1_nk	interaction.type	LRscore
Calm2	Pde1c	paracrine	0.834505
Calm1	Pde1c	paracrine	0.798847
Calm3	Pde1c	paracrine	0.77652
DCT_nk	CD2_nk	interaction.type	LRscore
Calm2	Pde1c	paracrine	0.642799
Calm1	Pde1c	paracrine	0.586312
Calm3	Pde1c	paracrine	0.553579
DCT_nk	CD3_nk	interaction.type	LRscore
Gnas	Tshr	paracrine	0.761103
Calr	Tshr	paracrine	0.743842
Calm2	Pde1c	paracrine	0.733409
Calm1	Pde1c	paracrine	0.684211
Calm1	Sctr	paracrine	0.676893
Gnas	Adcy1	paracrine	0.659984
Calm3	Pde1c	paracrine	0.654662
Spp1	Itga5	paracrine	0.575124
Gnai2	Tshr	paracrine	0.543333
Spp1	Cd44	paracrine	0.522162
DCT_nk	EC_nk	interaction.type	LRscore
Spp1	Itga5	paracrine	0.7897
Ptma	Vipr1	paracrine	0.592745
Gnas	Vipr1	paracrine	0.569222
Col18a1	Itga5	paracrine	0.563132
Vegfa	Nrp2	paracrine	0.549498
DCT_nk	LOH1_nk	interaction.type	LRscore
Gnas	Adcy1	paracrine	0.806784
Gnai2	Adcy1	paracrine	0.609278
Gnas	Tshr	paracrine	0.57823
Calr	Tshr	paracrine	0.555473
Spp1	Cd44	paracrine	0.513797
DCT_nk	LOH2_nk	interaction.type	LRscore
Calm2	Pde1c	paracrine	0.731934
Gnas	Tshr	paracrine	0.687419
Calm1	Pde1c	paracrine	0.682581
Calr	Tshr	paracrine	0.667161
Calm3	Pde1c	paracrine	0.652957
Spp1	Cd44	paracrine	0.614701
Pkm	Cd44	paracrine	0.57868
Lpl	Cd44	paracrine	0.549557
DCT_nk	Macro1_nk	interaction.type	LRscore
Spp1	Cd44	paracrine	0.790796
Pkm	Cd44	paracrine	0.764943
Spp1	Itga5	paracrine	0.754704
Lpl	Cd44	paracrine	0.742977
Gnai2	C5ar1	paracrine	0.742583
Gnas	Adcy7	paracrine	0.716002
Cx3cl1	Cx3cr1	paracrine	0.700059
Hsp90b1	Tlr7	paracrine	0.696772
Hsp90b1	Tlr1	paracrine	0.684929
Sema4d	Cd72	paracrine	0.678098
Cdh1	Itgb7	paracrine	0.581186
Col18a1	Itga5	paracrine	0.513654
DCT_nk	Macro_Mono_nk	interaction.type	LRscore
Spp1	Cd44	paracrine	0.901011
Pkm	Cd44	paracrine	0.886829
Lpl	Cd44	paracrine	0.874382
Cdh1	Itgb7	paracrine	0.832824
Gnas	Adcy7	paracrine	0.770982
Spp1	Itga5	paracrine	0.755439
Calm2	Sell	paracrine	0.752722
Calm1	Sell	paracrine	0.705658
B2m	Klrd1	paracrine	0.691898
Hsp90b1	Tlr1	paracrine	0.689705
Calm3	Sell	paracrine	0.677169
Fgf1	Cd44	paracrine	0.663267
Psen1	Cd44	paracrine	0.619775
Cx3cl1	Cx3cr1	paracrine	0.617303
Hbegf	Cd44	paracrine	0.61602
Vim	Cd44	paracrine	0.569882
Gnai2	Adcy7	paracrine	0.556975
Plat	Itgam	paracrine	0.526857
Col18a1	Itga5	paracrine	0.514646
Agrn	Atp1a3	paracrine	0.506819
DCT_nk	Mast_Baso_nk	interaction.type	LRscore
Spp1	Cd44	paracrine	0.929379
Pkm	Cd44	paracrine	0.918895
Lpl	Cd44	paracrine	0.909615
Calm2	Sell	paracrine	0.872921
Calm1	Sell	paracrine	0.843992
Calm3	Sell	paracrine	0.825583
Lgals1	Cd69	paracrine	0.775976
Fgf1	Cd44	paracrine	0.740114
Psen1	Cd44	paracrine	0.702089
Hbegf	Cd44	paracrine	0.698752
Vim	Cd44	paracrine	0.65702
DCT_nk	Mono_nk	interaction.type	LRscore
Spp1	Cd44	paracrine	0.913011
Pkm	Cd44	paracrine	0.900358
Lpl	Cd44	paracrine	0.889214
Gnas	Adcy7	paracrine	0.860592
Hsp90b1	Tlr7	paracrine	0.816104
Gnai2	Adcy7	paracrine	0.697462
Fgf1	Cd44	paracrine	0.69431
Calm2	Sell	paracrine	0.687487
Cdh1	Itgb7	paracrine	0.681171
Cx3cl1	Cx3cr1	paracrine	0.660963
Psen1	Cd44	paracrine	0.652729
Hbegf	Cd44	paracrine	0.649114
Calm1	Sell	paracrine	0.634043
Vegfa	Nrp2	paracrine	0.626846
Vim	Cd44	paracrine	0.604399
Calm3	Sell	paracrine	0.602526
Plat	Itgam	paracrine	0.54917
DCT_nk	NK_nk	interaction.type	LRscore
Spp1	Cd44	paracrine	0.89444
Pkm	Cd44	paracrine	0.879443
Calm2	Sell	paracrine	0.870368
Lpl	Cd44	paracrine	0.866306
Calm1	Sell	paracrine	0.840964
B2m	Klrd1	paracrine	0.837427
Calm3	Sell	paracrine	0.822273
Cdh1	Itgb7	paracrine	0.784096
Cdh1	Klrg1	paracrine	0.722363
Fgf1	Cd44	paracrine	0.647096
Psen1	Cd44	paracrine	0.602766
Hbegf	Cd44	paracrine	0.598952
Vim	Cd44	paracrine	0.552254
DCT_nk	PT1_nk	interaction.type	LRscore
Hsp90aa1	Cftr	paracrine	0.529996
DCT_nk	PT3_nk	interaction.type	LRscore
Hsp90aa1	Cftr	paracrine	0.582481
DCT_nk	PT4_nk	interaction.type	LRscore
Gnas	Adcy1	paracrine	0.5064
DCT_nk	PT5_nk	interaction.type	LRscore
Hsp90aa1	Cftr	paracrine	0.613871
DCT_nk	Tlymph1_nk	interaction.type	LRscore
B2m	Cd3g	paracrine	0.849882
B2m	Cd3d	paracrine	0.837131
Spp1	Cd44	paracrine	0.831522
Cdh1	Itgb7	paracrine	0.81535
Pkm	Cd44	paracrine	0.809489
Gnas	Adcy7	paracrine	0.795404
Lpl	Cd44	paracrine	0.790545
Ptma	Vipr1	paracrine	0.766026
B2m	Klrd1	paracrine	0.763494
Gnas	Vipr1	paracrine	0.748262
Gnai2	Cxcr3	paracrine	0.695131
Calm1	Vipr1	paracrine	0.689279
Lgals1	Cd69	paracrine	0.661068
Calm2	Sell	paracrine	0.649737
Hsp90b1	Tlr1	paracrine	0.628196
Calm1	Sell	paracrine	0.593653
Gnai2	Adcy7	paracrine	0.592145
Calm3	Sell	paracrine	0.561066
Cd200	Cd200r1	paracrine	0.531619
Fgf1	Cd44	paracrine	0.516451
DCT_nk	Tlymph2_nk	interaction.type	LRscore
Calm2	Sell	paracrine	0.859823
Cdh1	Itgb7	paracrine	0.853785
B2m	Cd3d	paracrine	0.849532
B2m	Cd3g	paracrine	0.841914
Calm1	Sell	paracrine	0.828499
Calm3	Sell	paracrine	0.808676
Spp1	Cd44	paracrine	0.780106
Ptma	Vipr1	paracrine	0.764799
Pkm	Cd44	paracrine	0.753344
B2m	Klrd1	paracrine	0.748048
Gnas	Vipr1	paracrine	0.746972
Lgals1	Cd69	paracrine	0.736498
Lpl	Cd44	paracrine	0.730675
Gnas	Adcy7	paracrine	0.718073
Cdh1	Klrg1	paracrine	0.690257
Calm1	Vipr1	paracrine	0.687813
Gnas	Adcy1	paracrine	0.621404
Hsp90b1	Tlr1	paracrine	0.599587
Hsp90b1	Tlr7	paracrine	0.562946
DCT_nk	cDC_nk	interaction.type	LRscore
Spp1	Cd44	paracrine	0.903778
Pkm	Cd44	paracrine	0.889944
Lpl	Cd44	paracrine	0.877793
Gnas	Adcy7	paracrine	0.857503
Cdh1	Itgb7	paracrine	0.856795
B2m	Klrd1	paracrine	0.786112
Gnai2	Adcy7	paracrine	0.692053
Fgf1	Cd44	paracrine	0.670247
Psen1	Cd44	paracrine	0.62715
Lgals1	Cd69	paracrine	0.626203
Hbegf	Cd44	paracrine	0.623423
Vim	Cd44	paracrine	0.577565
DCT_nk	pDC_nk	interaction.type	LRscore
Spp1	Cd44	paracrine	0.90981
Calm2	Sell	paracrine	0.90544
Pkm	Cd44	paracrine	0.896743
Lpl	Cd44	paracrine	0.885246
Calm1	Sell	paracrine	0.882921
Calm3	Sell	paracrine	0.868389
B2m	Klrd1	paracrine	0.834464
Cdh1	Itgb7	paracrine	0.824468
Lgals1	Cd69	paracrine	0.712267
Gnai2	Cxcr3	paracrine	0.690668
Fgf1	Cd44	paracrine	0.685829
Psen1	Cd44	paracrine	0.643685
Hbegf	Cd44	paracrine	0.640029
Vim	Cd44	paracrine	0.594879
Sema4d	Cd72	paracrine	0.523985
EC_nk	Blymph_nk	interaction.type	LRscore
Hsp90b1	Tlr1	paracrine	0.683786
B2m	Cd3d	paracrine	0.664931
B2m	Klrd1	paracrine	0.664931
Plat	Itgam	paracrine	0.63313
Icam2	Itgam	paracrine	0.601493
App	Ngfr	paracrine	0.599501
Rtn4	Ngfr	paracrine	0.517749
EC_nk	CD1_nk	interaction.type	LRscore
Calm1	Pde1c	paracrine	0.881927
Calm2	Pde1c	paracrine	0.872048
Calm3	Pde1c	paracrine	0.772355
Kitl	Epor	paracrine	0.690754
Hbegf	Erbb4	paracrine	0.653938
Efnb2	Ephb2	paracrine	0.645464
Bmp2	Bmpr1b	paracrine	0.607506
App	Gpc1	paracrine	0.597414
Efnb1	Ephb2	paracrine	0.563729
Bmp4	Bmpr1b	paracrine	0.561062
Rgmb	Bmpr1b	paracrine	0.515758
Vegfa	Ephb2	paracrine	0.502269
EC_nk	CD2_nk	interaction.type	LRscore
Calm1	Pde1c	paracrine	0.727196
Calm2	Pde1c	paracrine	0.708649
Efnb2	Ephb2	paracrine	0.62825
App	Gpc1	paracrine	0.615497
Kitl	Epor	paracrine	0.577745
Hbegf	Prlr	paracrine	0.552171
Bmp2	Bmpr1b	paracrine	0.548389
Calm3	Pde1c	paracrine	0.547679
Efnb1	Ephb2	paracrine	0.545341
Hsp90b1	Tlr1	paracrine	0.522322
Hbegf	Erbb4	paracrine	0.507906
Bmp4	Bmpr1b	paracrine	0.500699
EC_nk	CD3_nk	interaction.type	LRscore
Gnas	Tshr	paracrine	0.821539
Gnai2	Tshr	paracrine	0.803719
Calm1	Pde1c	paracrine	0.802959
Calm2	Pde1c	paracrine	0.788062
Hbegf	Prlr	paracrine	0.772605
Calr	Tshr	paracrine	0.743582
Calm3	Pde1c	paracrine	0.649251
Bmp2	Bmpr1b	paracrine	0.6018
Efnb2	Ephb3	paracrine	0.597072
Bmp4	Bmpr1b	paracrine	0.555175
Rtn4	Cntnap1	paracrine	0.541374
Efnb2	Ephb2	paracrine	0.515457
Efnb1	Ephb3	paracrine	0.512605
Rgmb	Bmpr1b	paracrine	0.509794
EC_nk	DCT_nk	interaction.type	LRscore
App	Gpc1	paracrine	0.668808
Hbegf	Erbb4	paracrine	0.626155
Efnb2	Ephb3	paracrine	0.549624
EC_nk	LOH1_nk	interaction.type	LRscore
Hbegf	Erbb4	paracrine	0.80774
Efnb2	Ephb2	paracrine	0.722688
App	Gpc1	paracrine	0.691171
Gnas	Tshr	paracrine	0.664538
Egf	Erbb4	paracrine	0.658732
Efnb1	Ephb2	paracrine	0.649077
Gnai2	Tshr	paracrine	0.63795
Efnb2	Ephb3	paracrine	0.628745
Adam17	Erbb4	paracrine	0.598029
Vegfa	Ephb2	paracrine	0.590915
Psap	Gpr37	paracrine	0.570577
Calr	Tshr	paracrine	0.555136
Efnb1	Ephb3	paracrine	0.545866
EC_nk	LOH2_nk	interaction.type	LRscore
Calm1	Pde1c	paracrine	0.801765
Calm2	Pde1c	paracrine	0.786801
Gnas	Tshr	paracrine	0.760633
Gnai2	Tshr	paracrine	0.738666
Hbegf	Erbb4	paracrine	0.710261
Calr	Tshr	paracrine	0.666858
Efnb2	Ephb2	paracrine	0.64807
Calm3	Pde1c	paracrine	0.647534
Kitl	Epor	paracrine	0.610631
Efnb1	Ephb2	paracrine	0.566532
Efnb2	Ephb3	paracrine	0.559677
Egf	Erbb4	paracrine	0.529693
Vegfa	Ephb2	paracrine	0.505121
EC_nk	Macro1_nk	interaction.type	LRscore
Gnai2	Ccr5	paracrine	0.89008
Cx3cl1	Cx3cr1	paracrine	0.820378
Plat	Itgam	paracrine	0.782046
Icam2	Itgam	paracrine	0.75835
Gnai2	P2ry12	paracrine	0.710999
Hsp90b1	Tlr1	paracrine	0.705195
Cd200	Cd200r1	paracrine	0.698834
B2m	Klrd1	paracrine	0.639678
Sema6d	Trem2	paracrine	0.624301
Icam1	Itgax	paracrine	0.563766
Icam1	Itgam	paracrine	0.523709
Bgn	Tlr1	paracrine	0.51467
EC_nk	Macro_Mono_nk	interaction.type	LRscore
Plat	Itgam	paracrine	0.885197
Icam2	Itgam	paracrine	0.870864
B2m	Klrd1	paracrine	0.868328
Gnai2	Ccr5	paracrine	0.848747
Cx3cl1	Cx3cr1	paracrine	0.75941
Hsp90b1	Tlr1	paracrine	0.709794
Icam1	Itgam	paracrine	0.702634
Cd200	Cd200r1	paracrine	0.685849
Gnai2	P2ry12	paracrine	0.659761
Gnai2	S1pr5	paracrine	0.649398
Icam1	Itgax	paracrine	0.53551
Bgn	Tlr1	paracrine	0.520219
EC_nk	Mast_Baso_nk	interaction.type	LRscore
Kitl	Epor	paracrine	0.75207
Cdh1	Itgae	paracrine	0.550291
EC_nk	Mono_nk	interaction.type	LRscore
Plat	Itgam	paracrine	0.894011
Icam2	Itgam	paracrine	0.880629
Gnai2	S1pr5	paracrine	0.863365
Cx3cl1	Cx3cr1	paracrine	0.792312
Icam1	Itgax	paracrine	0.721091
Icam1	Itgam	paracrine	0.721046
EC_nk	NK_nk	interaction.type	LRscore
B2m	Klrd1	paracrine	0.937991
Gnai2	S1pr5	paracrine	0.878902
Gnai2	Ccr5	paracrine	0.861328
Plat	Itgam	paracrine	0.842352
Icam2	Itgam	paracrine	0.823734
App	Gpc1	paracrine	0.779121
Fyn	Thy1	paracrine	0.762472
Icam1	Itgax	paracrine	0.646101
Icam1	Itgam	paracrine	0.620839
Col18a1	Gpc1	paracrine	0.559406
Vegfa	Gpc1	paracrine	0.548071
Cx3cl1	Cx3cr1	paracrine	0.54211
EC_nk	PT5_nk	interaction.type	LRscore
Hbegf	Prlr	paracrine	0.601497
Rtn4	Rtn4r	paracrine	0.516724
EC_nk	Tlymph1_nk	interaction.type	LRscore
B2m	Cd3d	paracrine	0.937864
B2m	Klrd1	paracrine	0.90458
Fyn	Thy1	paracrine	0.816606
Gnai2	S1pr5	paracrine	0.749187
Cd200	Cd200r1	paracrine	0.738619
Hsp90b1	Tlr1	paracrine	0.650248
Gnai2	Ccr5	paracrine	0.643534
Cx3cl1	Cx3cr1	paracrine	0.527621
EC_nk	Tlymph2_nk	interaction.type	LRscore
B2m	Cd3d	paracrine	0.943117
B2m	Klrd1	paracrine	0.897106
Fyn	Thy1	paracrine	0.788243
Hsp90b1	Tlr1	paracrine	0.622315
Lrpap1	Lrp8	paracrine	0.540889
Icam1	Il2ra	paracrine	0.505574
EC_nk	cDC_nk	interaction.type	LRscore
B2m	Klrd1	paracrine	0.915204
Plat	Itgam	paracrine	0.828096
Icam2	Itgam	paracrine	0.808178
Gnai2	Ccr5	paracrine	0.770459
Icam1	Itgax	paracrine	0.677492
Cd200	Cd200r1	paracrine	0.64915
Cx3cl1	Cx3cr1	paracrine	0.619757
Icam1	Itgam	paracrine	0.596156
EC_nk	pDC_nk	interaction.type	LRscore
B2m	Klrd1	paracrine	0.936722
Gnai2	Ccr5	paracrine	0.892744
Plat	Itgam	paracrine	0.858514
Icam2	Itgam	paracrine	0.841446
Icam1	Itgam	paracrine	0.650282
LOH1_nk	Blymph_nk	interaction.type	LRscore
Spp1	S1pr1	paracrine	0.887087
Calm2	Sell	paracrine	0.86478
Calm1	Sell	paracrine	0.863402
Calm3	Sell	paracrine	0.818036
Cdh1	Itgb7	paracrine	0.778463
Lgals1	Cd69	paracrine	0.671572
Hsp90b1	Tlr1	paracrine	0.667063
Il15	Il2rg	paracrine	0.663466
Gnai2	S1pr1	paracrine	0.634079
Plau	Plaur	paracrine	0.576987
Gnas	Adcy7	paracrine	0.56842
Il2	Il2rg	paracrine	0.568248
LOH1_nk	CD1_nk	interaction.type	LRscore
App	Adra2a	paracrine	0.762879
Bmp7	Bmpr1b	paracrine	0.676351
Bmp4	Bmpr1b	paracrine	0.674455
Hebp1	Adra2a	paracrine	0.550941
Gnai2	Ednrb	paracrine	0.547446
Gnai2	Adra2a	paracrine	0.521492
Rgma	Bmpr1b	paracrine	0.514484
Cxcl12	Adra2a	paracrine	0.509581
LOH1_nk	CD2_nk	interaction.type	LRscore
App	Adra2a	paracrine	0.711991
Bmp7	Bmpr1b	paracrine	0.621137
Bmp4	Bmpr1b	paracrine	0.6191
Gnai2	Ednrb	paracrine	0.558147
Hsp90b1	Tlr1	paracrine	0.503263
LOH1_nk	CD3_nk	interaction.type	LRscore
Calm1	Sctr	paracrine	0.723136
Bmp7	Bmpr1b	paracrine	0.671104
Bmp4	Bmpr1b	paracrine	0.669193
Hbegf	Prlr	paracrine	0.530964
Spp1	S1pr1	paracrine	0.517058
Calm1	Calcr	paracrine	0.510634
Rgma	Bmpr1b	paracrine	0.508519
LOH1_nk	DCT_nk	interaction.type	LRscore
Spp1	Itga9	paracrine	0.508592
LOH1_nk	EC_nk	interaction.type	LRscore
Spp1	S1pr1	paracrine	0.907671
Spp1	Itga9	paracrine	0.803142
Arf1	Chrm3	paracrine	0.700396
Gnai2	S1pr1	paracrine	0.684376
Gnai2	Tbxa2r	paracrine	0.653027
Ptma	Vipr1	paracrine	0.622414
Gnai2	Ednrb	paracrine	0.617741
Hsp90b1	Tlr2	paracrine	0.600756
Edn1	Adgrl4	paracrine	0.580958
Plau	Plaur	paracrine	0.577626
Gnas	Vipr1	paracrine	0.57068
Calm1	Vipr1	paracrine	0.551469
Vegfa	Itga9	paracrine	0.543695
Vegfa	Nrp2	paracrine	0.535505
Il15	Il2rg	paracrine	0.530795
LOH1_nk	LOH2_nk	interaction.type	LRscore
Spp1	Itga9	paracrine	0.683767
Plau	Plaur	paracrine	0.537279
LOH1_nk	Macro1_nk	interaction.type	LRscore
Spp1	Itga9	paracrine	0.83207
Hsp90b1	Tlr2	paracrine	0.812863
Cx3cl1	Cx3cr1	paracrine	0.786235
Sema4d	Cd72	paracrine	0.734492
Hras	Tlr2	paracrine	0.730946
Gnai2	C5ar1	paracrine	0.718102
Gnas	Adcy7	paracrine	0.717209
Hsp90b1	Tlr7	paracrine	0.700844
Lpl	Lrp1	paracrine	0.698201
Psap	Lrp1	paracrine	0.693963
Hsp90b1	Tlr1	paracrine	0.68909
App	Lrp1	paracrine	0.683757
Gnai2	Ccr5	paracrine	0.675078
Calr	Lrp1	paracrine	0.673512
Hsp90b1	Lrp1	paracrine	0.661517
Plau	Itgb2	paracrine	0.657878
Apoe	Lrp1	paracrine	0.60156
Vegfa	Itga9	paracrine	0.591351
Cdh1	Itgb7	paracrine	0.566822
Lrpap1	Lrp1	paracrine	0.52519
Ptma	Vipr1	paracrine	0.523256
Plau	Itgam	paracrine	0.514739
LOH1_nk	Macro_Mono_nk	interaction.type	LRscore
Lpl	Lrp1	paracrine	0.828213
Psap	Lrp1	paracrine	0.825345
Cdh1	Itgb7	paracrine	0.824484
App	Lrp1	paracrine	0.818373
Calr	Lrp1	paracrine	0.811285
Hsp90b1	Tlr2	paracrine	0.808603
Hsp90b1	Lrp1	paracrine	0.802871
Gnas	Adcy7	paracrine	0.77203
Apoe	Lrp1	paracrine	0.758824
Calm2	Sell	paracrine	0.751506
Calm1	Sell	paracrine	0.749309
Gnas	Ptgir	paracrine	0.741231
Hras	Tlr2	paracrine	0.725451
Cx3cl1	Cx3cr1	paracrine	0.717667
Lrpap1	Lrp1	paracrine	0.697436
B2m	Klrd1	paracrine	0.696246
Plau	Itgam	paracrine	0.695071
Hsp90b1	Tlr1	paracrine	0.69383
Calm3	Sell	paracrine	0.68009
Plau	Itgb2	paracrine	0.679807
Plau	Plaur	paracrine	0.65472
Plau	Lrp1	paracrine	0.63885
Thbs1	Lrp1	paracrine	0.596884
Gnai2	Ccr5	paracrine	0.590128
Calm1	Hmmr	paracrine	0.58034
Gpc3	Lrp1	paracrine	0.550786
Agrn	Atp1a3	paracrine	0.526559
Gnai2	Adcy7	paracrine	0.526106
Agrn	Lrp1	paracrine	0.525913
LOH1_nk	Mast_Baso_nk	interaction.type	LRscore
Calm2	Sell	paracrine	0.872195
Calm1	Sell	paracrine	0.870882
Calm3	Sell	paracrine	0.827503
Plau	Itgb2	paracrine	0.734783
Gnai2	Cxcr2	paracrine	0.732575
Lgals1	Cd69	paracrine	0.707913
Vasp	Cxcr2	paracrine	0.695995
Plat	Itgb2	paracrine	0.513836
Apob	Itgb2	paracrine	0.508457
LOH1_nk	Mono_nk	interaction.type	LRscore
Lpl	Lrp1	paracrine	0.863881
Psap	Lrp1	paracrine	0.861508
Gnas	Adcy7	paracrine	0.861304
App	Lrp1	paracrine	0.855728
Calr	Lrp1	paracrine	0.84983
Hsp90b1	Lrp1	paracrine	0.842801
Hsp90b1	Tlr7	paracrine	0.81899
Apoe	Lrp1	paracrine	0.805516
Plau	Itgb2	paracrine	0.802719
Cx3cl1	Cx3cr1	paracrine	0.754431
Lrpap1	Lrp1	paracrine	0.75213
Plau	Itgam	paracrine	0.71376
Plau	Lrp1	paracrine	0.699573
Calm2	Sell	paracrine	0.686084
Calm1	Sell	paracrine	0.683552
Gnai2	Adcy7	paracrine	0.670593
Cdh1	Itgb7	paracrine	0.668279
Thbs1	Lrp1	paracrine	0.660917
Plau	Plaur	paracrine	0.641355
Arf1	Chrm3	paracrine	0.634893
Gnai2	S1pr5	paracrine	0.618507
Gpc3	Lrp1	paracrine	0.617449
Vegfa	Nrp2	paracrine	0.613566
Plat	Itgb2	paracrine	0.608188
Calm3	Sell	paracrine	0.605729
Apob	Itgb2	paracrine	0.603047
Agrn	Lrp1	paracrine	0.593543
Kng1	Itgb2	paracrine	0.58034
Il15	Il2rg	paracrine	0.576616
Hspg2	Lrp1	paracrine	0.548308
Fgg	Itgb2	paracrine	0.516255
Sema3c	Nrp2	paracrine	0.512271
LOH1_nk	NK_nk	interaction.type	LRscore
Calm2	Sell	paracrine	0.86963
Calm1	Sell	paracrine	0.868295
B2m	Klrd1	paracrine	0.840195
Spp1	S1pr1	paracrine	0.832145
Calm3	Sell	paracrine	0.824222
Cdh1	Itgb7	paracrine	0.773985
B2m	Cd247	paracrine	0.715602
Plau	Itgb2	paracrine	0.714406
Cdh1	Klrg1	paracrine	0.710428
Gnai2	S1pr5	paracrine	0.65062
Il15	Il2rb	paracrine	0.642899
Col4a4	Itga2	paracrine	0.627169
Gnai2	Ccr5	paracrine	0.61445
Plau	Itgam	paracrine	0.612344
Lamb1	Itga2	paracrine	0.598217
Il2	Il2rb	paracrine	0.545845
Gnai2	S1pr1	paracrine	0.52232
Col4a3	Itga2	paracrine	0.514968
Il15	Il2rg	paracrine	0.513193
LOH1_nk	Tlymph1_nk	interaction.type	LRscore
Spp1	S1pr1	paracrine	0.871497
B2m	Cd3d	paracrine	0.839903
Cdh1	Itgb7	paracrine	0.80634
Gnas	Adcy7	paracrine	0.79637
Ptma	Vipr1	paracrine	0.787596
B2m	Klrd1	paracrine	0.767171
Gnas	Vipr1	paracrine	0.74938
Calm1	Vipr1	paracrine	0.734445
Plau	Itgb2	paracrine	0.698655
Gnai2	Cxcr3	paracrine	0.668153
Cxcl12	Cxcr3	paracrine	0.657495
Calm2	Sell	paracrine	0.648251
Calm1	Sell	paracrine	0.645572
Hsp90b1	Tlr1	paracrine	0.632704
B2m	Cd247	paracrine	0.630703
Gnai2	S1pr4	paracrine	0.629496
Gnai2	S1pr1	paracrine	0.599335
Il15	Il2rb	paracrine	0.591913
Il15	Il2rg	paracrine	0.583924
Lgals1	Cd69	paracrine	0.577118
Calm3	Sell	paracrine	0.564362
Gnai2	Adcy7	paracrine	0.561799
Arf1	Chrm3	paracrine	0.500355
LOH1_nk	Tlymph2_nk	interaction.type	LRscore
Spp1	S1pr1	paracrine	0.921186
Calm2	Sell	paracrine	0.859035
Calm1	Sell	paracrine	0.857609
B2m	Cd3d	paracrine	0.852131
Cdh1	Itgb7	paracrine	0.846298
Calm3	Sell	paracrine	0.810739
Ptma	Vipr1	paracrine	0.78645
B2m	Klrd1	paracrine	0.751888
Gnas	Vipr1	paracrine	0.748095
B2m	Cd247	paracrine	0.744968
Calm1	Vipr1	paracrine	0.73311
Gnai2	S1pr1	paracrine	0.720513
Gnas	Adcy7	paracrine	0.719275
Cdh1	Klrg1	paracrine	0.677558
Lgals1	Cd69	paracrine	0.66167
Il15	Il2rg	paracrine	0.641074
Plau	Itgb2	paracrine	0.609949
Hsp90b1	Tlr1	paracrine	0.604223
Hsp90b1	Tlr7	paracrine	0.567701
Il2	Il2rg	paracrine	0.543876
Gnai2	S1pr4	paracrine	0.539835
LOH1_nk	cDC_nk	interaction.type	LRscore
Gnas	Adcy7	paracrine	0.858228
Cdh1	Itgb7	paracrine	0.849434
B2m	Klrd1	paracrine	0.789535
Lpl	Lrp1	paracrine	0.782425
Psap	Lrp1	paracrine	0.778995
App	Lrp1	paracrine	0.770688
Calr	Lrp1	paracrine	0.76228
Hsp90b1	Lrp1	paracrine	0.752347
Hsp90b1	Tlr2	paracrine	0.745655
Gnas	Ptgir	paracrine	0.722085
Apoe	Lrp1	paracrine	0.701212
Plau	Itgb2	paracrine	0.673287
Gnai2	Adcy7	paracrine	0.664934
Hras	Tlr2	paracrine	0.647091
Lrpap1	Lrp1	paracrine	0.632267
Il15	Il2rg	paracrine	0.602385
Plau	Itgam	paracrine	0.587475
Plau	Lrp1	paracrine	0.568862
Cx3cl1	Cx3cr1	paracrine	0.567581
Lgals1	Cd69	paracrine	0.539632
Sema4d	Cd72	paracrine	0.534842
Thbs1	Lrp1	paracrine	0.524813
Il2	Il2rg	paracrine	0.502836
LOH1_nk	pDC_nk	interaction.type	LRscore
Calm2	Sell	paracrine	0.90488
Calm1	Sell	paracrine	0.903866
Calm3	Sell	paracrine	0.869913
B2m	Klrd1	paracrine	0.837273
Cdh1	Itgb7	paracrine	0.815803
Plau	Plaur	paracrine	0.769585
Plau	Itgb2	paracrine	0.714237
Gnai2	Ccr5	paracrine	0.681085
Gnai2	Tbxa2r	paracrine	0.670254
Gnai2	Cxcr3	paracrine	0.663486
Cxcl12	Cxcr3	paracrine	0.652756
Plau	Itgam	paracrine	0.642067
Lgals1	Cd69	paracrine	0.633977
Sema4d	Cd72	paracrine	0.591097
Il15	Il2rg	paracrine	0.575041
Kng1	Plaur	paracrine	0.531649
Agrn	Atp1a3	paracrine	0.518579
LOH2_nk	Blymph_nk	interaction.type	LRscore
Calm1	Sell	paracrine	0.899721
Calm2	Sell	paracrine	0.886185
Spp1	S1pr1	paracrine	0.869887
Calm3	Sell	paracrine	0.85957
Spp1	Itga4	paracrine	0.841296
Gnai2	S1pr1	paracrine	0.83076
Thbs1	Itga4	paracrine	0.796172
Lgals1	Cd69	paracrine	0.772442
Calm1	Kcnn4	paracrine	0.752766
Lgals1	Ptprc	paracrine	0.737487
Cdh1	Itgb7	paracrine	0.72489
Rtn4	Gjb2	paracrine	0.707057
Gnai2	S1pr4	paracrine	0.698735
Tgm2	Itga4	paracrine	0.691362
Hsp90b1	Tlr1	paracrine	0.685341
St6gal1	Cd22	paracrine	0.678889
Col4a4	Cd93	paracrine	0.648978
Calm1	Aqp6	paracrine	0.633396
Gnas	Gcgr	paracrine	0.623838
App	Ngfr	paracrine	0.619729
Gnas	Adcy7	paracrine	0.614138
Angpt2	Tek	paracrine	0.613648
Gnai2	Adra2b	paracrine	0.610258
Cxcl12	Cxcr4	paracrine	0.610161
Col4a1	Cd93	paracrine	0.602842
Calm2	Aqp6	paracrine	0.5999
B2m	Cd3g	paracrine	0.599579
Hsp90aa1	Cftr	paracrine	0.587547
Il7	Il2rg	paracrine	0.582299
B2m	Cd247	paracrine	0.578901
B2m	Cd3d	paracrine	0.578901
B2m	Klrd1	paracrine	0.578901
Angpt2	Tie1	paracrine	0.575298
Col4a3	Cd93	paracrine	0.573208
Gnai2	Ednrb	paracrine	0.567087
Col4a2	Cd93	paracrine	0.558682
Rtn4	Ngfr	paracrine	0.552183
Gnai2	Adcy7	paracrine	0.550176
Calm3	Aqp6	paracrine	0.541011
Gnai2	Tbxa2r	paracrine	0.539966
Plau	Itgb2	paracrine	0.525081
Rtn4	Rtn4rl1	paracrine	0.513944
Podxl2	Sell	paracrine	0.513256
Col4a5	Cd93	paracrine	0.51129
LOH2_nk	CD1_nk	interaction.type	LRscore
Cp	Slc40a1	paracrine	0.786122
Gnai2	Ednrb	paracrine	0.774102
Rtn4	Rtn4rl1	paracrine	0.746866
Calm1	Aqp6	paracrine	0.695022
Arf1	Pld2	paracrine	0.674751
Calm2	Aqp6	paracrine	0.664171
Edn3	Ednrb	paracrine	0.63311
App	Gpc1	paracrine	0.617679
Calm3	Aqp6	paracrine	0.60857
Rtn4	Gjb2	paracrine	0.548339
Col18a1	Gpc1	paracrine	0.539431
Jag1	Notch3	paracrine	0.538046
Gnai2	Adra2b	paracrine	0.526124
LOH2_nk	CD2_nk	interaction.type	LRscore
Gnas	Gcgr	paracrine	0.838697
Gnai2	Ednrb	paracrine	0.781582
Rtn4	Rtn4rl1	paracrine	0.746347
Cp	Slc40a1	paracrine	0.729475
Calr	Scarf1	paracrine	0.645964
Edn3	Ednrb	paracrine	0.643106
App	Gpc1	paracrine	0.635408
Calm1	Aqp6	paracrine	0.611376
Rtn4	Gjb2	paracrine	0.579438
Calm2	Aqp6	paracrine	0.57721
Gnai2	Adra2b	paracrine	0.573498
Calm1	Hmmr	paracrine	0.572259
P4hb	Gpr162	paracrine	0.569922
Hbegf	Prlr	paracrine	0.567603
Col18a1	Gpc1	paracrine	0.558193
Lgals1	Ptprc	paracrine	0.529
Calm1	Pde1b	paracrine	0.526961
Hsp90b1	Tlr1	paracrine	0.524118
Angpt2	Tek	paracrine	0.523847
Calm3	Aqp6	paracrine	0.517667
LOH2_nk	CD3_nk	interaction.type	LRscore
Calm1	Aqp6	paracrine	0.923572
Calm2	Aqp6	paracrine	0.912945
Calm3	Aqp6	paracrine	0.891823
Gnas	Gcgr	paracrine	0.851497
Calm1	Sctr	paracrine	0.787572
Hbegf	Prlr	paracrine	0.783419
Cp	Slc40a1	paracrine	0.775752
Gnas	Adcy1	paracrine	0.702347
Rtn4	Rtn4rl1	paracrine	0.674381
Gnai2	Ednrb	paracrine	0.649707
Gnai2	Adcy1	paracrine	0.644544
Rtn4	Gjb2	paracrine	0.629142
Arf1	Pld2	paracrine	0.603433
Calm1	Calcr	paracrine	0.596962
Rtn4	Cntnap1	paracrine	0.575504
Spp1	Itga5	paracrine	0.571673
P4hb	Gpr162	paracrine	0.566164
Calr	Scarf1	paracrine	0.565805
Gnai2	Adra2b	paracrine	0.538601
LOH2_nk	DCT_nk	interaction.type	LRscore
Gnas	Gcgr	paracrine	0.832696
Cp	Slc40a1	paracrine	0.707623
Rtn4	Rtn4rl1	paracrine	0.690497
App	Gpc1	paracrine	0.687361
P4hb	Gpr162	paracrine	0.624521
Col18a1	Gpc1	paracrine	0.614473
Calm1	Pde1b	paracrine	0.60893
Rtn4	Gjb2	paracrine	0.585091
Calm2	Pde1b	paracrine	0.574698
Gnai2	Adra2b	paracrine	0.572025
Jag1	Notch3	paracrine	0.550355
Spp1	Itga4	paracrine	0.533308
Calm1	Aqp6	paracrine	0.525021
Gas6	Mertk	paracrine	0.524852
Gnai2	S1pr3	paracrine	0.518212
Calm3	Pde1b	paracrine	0.515099
Gnai2	Lpar3	paracrine	0.514963
Calr	Scarf1	paracrine	0.504205
LOH2_nk	EC_nk	interaction.type	LRscore
Angpt2	Tie1	paracrine	0.894637
Angpt2	Tek	paracrine	0.894276
Spp1	S1pr1	paracrine	0.893229
Gnai2	S1pr1	paracrine	0.859992
Col4a4	Cd93	paracrine	0.842638
Gnai2	Tbxa2r	paracrine	0.84206
Gnai2	Ednrb	paracrine	0.82072
Col4a1	Cd93	paracrine	0.814687
Calm1	Kcnn4	paracrine	0.797133
Col4a3	Cd93	paracrine	0.795498
Vegfb	Flt1	paracrine	0.788308
Spp1	Itga5	paracrine	0.787347
Col4a2	Cd93	paracrine	0.78571
Calr	Scarf1	paracrine	0.781094
Vegfa	Flt1	paracrine	0.770505
Gnai2	Ptpru	paracrine	0.767148
Tgm2	Tbxa2r	paracrine	0.754206
Col4a5	Cd93	paracrine	0.751869
Gnai2	S1pr4	paracrine	0.72038
Col18a1	Itga5	paracrine	0.713441
Edn3	Ednrb	paracrine	0.697453
Arf1	Pld2	paracrine	0.690346
Pigf	Flt1	paracrine	0.681702
Vegfc	Flt1	paracrine	0.674373
Edn1	Adgrl4	paracrine	0.671387
Ptma	Vipr1	paracrine	0.658279
Efnb2	Pecam1	paracrine	0.658206
Thbs1	Tnfrsf11b	paracrine	0.640229
Calm1	Vipr1	paracrine	0.635732
Sema3c	Plxnd1	paracrine	0.634724
Hsp90b1	Tlr2	paracrine	0.620604
Gnas	Vipr1	paracrine	0.61632
L1cam	Itga5	paracrine	0.613112
Inhba	Eng	paracrine	0.609161
Plau	Itga5	paracrine	0.607999
B2m	Cd247	paracrine	0.577353
Gas6	Mertk	paracrine	0.562195
Tgfb2	Eng	paracrine	0.561364
Fga	Cdh5	paracrine	0.556715
Angpt4	Tie1	paracrine	0.537806
Angptl2	Tie1	paracrine	0.537806
Gnai2	Adra2b	paracrine	0.537644
Angpt4	Tek	paracrine	0.536857
Edn1	Ednrb	paracrine	0.536457
Rtn4	Gjb2	paracrine	0.529514
Calm1	Cacna1c	paracrine	0.528625
Adam15	Itga5	paracrine	0.523777
Hras	Tlr2	paracrine	0.523056
Pdgfb	S1pr1	paracrine	0.516801
Adam17	Itga5	paracrine	0.513963
App	Lrp1	paracrine	0.509085
Cp	Slc40a1	paracrine	0.50474
Gnai2	Lpar3	paracrine	0.501183
LOH2_nk	LOH1_nk	interaction.type	LRscore
Gnas	Gcgr	paracrine	0.873757
Gnas	Adcy1	paracrine	0.835419
Gnai2	Adcy1	paracrine	0.795949
Cp	Slc40a1	paracrine	0.723293
App	Gpc1	paracrine	0.709016
Rtn4	Rtn4rl1	paracrine	0.694102
Col18a1	Gpc1	paracrine	0.638521
Gnai2	Adra2b	paracrine	0.629287
Spp1	Itga4	paracrine	0.614861
P4hb	Gpr162	paracrine	0.609494
Angpt2	Tek	paracrine	0.579111
Calm1	Aqp6	paracrine	0.570622
Psap	Gpr37	paracrine	0.56032
Calr	Scarf1	paracrine	0.545348
Rtn4	Gjb2	paracrine	0.541552
Thbs1	Itga4	paracrine	0.540519
Calm2	Aqp6	paracrine	0.535595
Cdh1	Itgae	paracrine	0.528272
Ncam1	Robo3	paracrine	0.522856
Calm1	Pde1b	paracrine	0.507353
LOH2_nk	Macro1_nk	interaction.type	LRscore
Gnai2	C5ar1	paracrine	0.878289
Gnai2	Ccr5	paracrine	0.85477
Hsp90b1	Tlr2	paracrine	0.825234
Cx3cl1	Cx3cr1	paracrine	0.779502
Gas6	Axl	paracrine	0.778869
Hras	Tlr2	paracrine	0.759948
Gnas	Adcy7	paracrine	0.753988
Lgals1	Ptprc	paracrine	0.75385
Spp1	Itga5	paracrine	0.752083
Calm1	Kcnn4	paracrine	0.73716
Plau	Itgb2	paracrine	0.728384
Sema6d	Tyrobp	paracrine	0.726279
App	Lrp1	paracrine	0.72384
Arf1	Pld2	paracrine	0.718393
Hsp90b1	Tlr7	paracrine	0.718051
Hsp90b1	Tlr1	paracrine	0.70669
Col4a4	Cd93	paracrine	0.704659
Gnai2	Adcy7	paracrine	0.701957
Spp1	Itga4	paracrine	0.700674
Psap	Lrp1	paracrine	0.697556
Adam10	Axl	paracrine	0.692786
Calr	Lrp1	paracrine	0.688452
Hsp90b1	Lrp1	paracrine	0.679953
Thbs1	Lrp1	paracrine	0.675557
Col18a1	Itga5	paracrine	0.671042
Npnt	Itga8	paracrine	0.669947
Col4a1	Cd93	paracrine	0.66203
Cp	Slc40a1	paracrine	0.652548
Gnai2	P2ry12	paracrine	0.641342
Col4a3	Cd93	paracrine	0.634132
Thbs1	Itga4	paracrine	0.63301
Lrpap1	Lrp1	paracrine	0.625867
Col4a2	Cd93	paracrine	0.620306
Plau	Itgam	paracrine	0.596657
Gnai2	Lpar3	paracrine	0.577662
Col4a5	Cd93	paracrine	0.574491
L1cam	Itga5	paracrine	0.564921
Ptma	Vipr1	paracrine	0.56191
Plat	Itgb2	paracrine	0.561383
Calm1	Aqp6	paracrine	0.560797
Plau	Itga5	paracrine	0.559629
Gnai2	Adra2b	paracrine	0.558933
Gnai2	Tbxa2r	paracrine	0.551762
B2m	Klrd1	paracrine	0.551538
Plau	Lrp1	paracrine	0.542072
Gnas	Gcgr	paracrine	0.540279
Cd14	Itgb2	paracrine	0.537542
Calm1	Vipr1	paracrine	0.537473
Lgals1	Cd69	paracrine	0.529207
Calm2	Aqp6	paracrine	0.525635
Gnas	Vipr1	paracrine	0.516804
Agrn	Lrp1	paracrine	0.508574
LOH2_nk	Macro2_nk	interaction.type	LRscore
Gnai2	Adra2b	paracrine	0.804376
Rtn4	Gjb2	paracrine	0.788418
Cp	Slc40a1	paracrine	0.72084
Gas6	Axl	paracrine	0.60029
LOH2_nk	Macro_Mono_nk	interaction.type	LRscore
Spp1	Itga4	paracrine	0.888139
Thbs1	Itga4	paracrine	0.854024
App	Lrp1	paracrine	0.845256
Psap	Lrp1	paracrine	0.827778
Calr	Lrp1	paracrine	0.821591
Hsp90b1	Tlr2	paracrine	0.821193
B2m	Klrd1	paracrine	0.820417
Hsp90b1	Lrp1	paracrine	0.815752
Thbs1	Lrp1	paracrine	0.812708
Calm1	Sell	paracrine	0.809261
Gnas	Adcy7	paracrine	0.803631
Gnai2	Ccr5	paracrine	0.803096
Lgals1	Ptprc	paracrine	0.798502
Calm2	Sell	paracrine	0.786415
Cdh1	Itgb7	paracrine	0.77888
Lrpap1	Lrp1	paracrine	0.777092
Gnas	Ptgir	paracrine	0.775861
Tgm2	Itga4	paracrine	0.770382
Calm1	Kcnn4	paracrine	0.764094
Plau	Itgam	paracrine	0.7607
Gnai2	Adcy7	paracrine	0.75874
Hras	Tlr2	paracrine	0.754846
Spp1	Itga5	paracrine	0.752823
Plau	Itgb2	paracrine	0.747528
Calm3	Sell	paracrine	0.743228
Col4a4	Cd93	paracrine	0.741732
Sema6d	Tyrobp	paracrine	0.724312
Plau	Lrp1	paracrine	0.711557
Hsp90b1	Tlr1	paracrine	0.711275
Cx3cl1	Cx3cr1	paracrine	0.709572
Col4a1	Cd93	paracrine	0.702193
Gnas	Gcgr	paracrine	0.697223
Agrn	Atp1a3	paracrine	0.683772
Agrn	Lrp1	paracrine	0.683212
Gnai2	Lpar3	paracrine	0.679664
Col4a3	Cd93	paracrine	0.675988
Angpt2	Tie1	paracrine	0.672274
Col18a1	Itga5	paracrine	0.671918
Hspg2	Lrp1	paracrine	0.663987
Col4a2	Cd93	paracrine	0.662902
Calm1	Hmmr	paracrine	0.662499
Arf1	Pld2	paracrine	0.661386
Lpl	Lrp1	paracrine	0.646342
Gas6	Axl	paracrine	0.645348
Rtn4	Gjb2	paracrine	0.642816
Gnai2	S1pr4	paracrine	0.628502
Cxcl12	Cxcr4	paracrine	0.621748
Col4a5	Cd93	paracrine	0.619071
Plat	Itgam	paracrine	0.602731
Gpc3	Lrp1	paracrine	0.597805
Cd14	Itga4	paracrine	0.590441
Plat	Itgb2	paracrine	0.585601
Gnai2	P2ry12	paracrine	0.584963
Gnai2	S1pr5	paracrine	0.573793
L1cam	Itga5	paracrine	0.565897
Sema3c	Plxnd1	paracrine	0.562602
Cd14	Itgb2	paracrine	0.562049
Plau	Itga5	paracrine	0.560607
Plat	Lrp1	paracrine	0.540734
Adam10	Axl	paracrine	0.53811
Apoe	Lrp1	paracrine	0.534208
Gnai2	C5ar1	paracrine	0.533299
Serpine1	Lrp1	paracrine	0.532283
Gnai2	Ednrb	paracrine	0.503976
LOH2_nk	Mast_Baso_nk	interaction.type	LRscore
Calm1	Sell	paracrine	0.905429
Calm2	Sell	paracrine	0.892573
Gnai2	Cxcr2	paracrine	0.885846
Calm3	Sell	paracrine	0.867227
Cdh1	Itgae	paracrine	0.803852
Lgals1	Cd69	paracrine	0.800929
Plau	Itgb2	paracrine	0.794393
Vasp	Cxcr2	paracrine	0.776174
Sema6d	Tyrobp	paracrine	0.69955
Plat	Itgb2	paracrine	0.648386
Cd14	Itgb2	paracrine	0.626124
Edn1	Adgrl4	paracrine	0.584352
Il7	Il7r	paracrine	0.569293
Podxl2	Sell	paracrine	0.52946
LOH2_nk	Mono_nk	interaction.type	LRscore
Spp1	Itga4	paracrine	0.899194
Gnas	Adcy7	paracrine	0.882414
App	Lrp1	paracrine	0.877906
Thbs1	Itga4	paracrine	0.867949
Psap	Lrp1	paracrine	0.863521
Calr	Lrp1	paracrine	0.858399
Hsp90b1	Lrp1	paracrine	0.85355
Gnai2	Adcy7	paracrine	0.852222
Thbs1	Lrp1	paracrine	0.851015
Plau	Itgb2	paracrine	0.850173
Hsp90b1	Tlr7	paracrine	0.83104
Lgals1	Ptprc	paracrine	0.829356
Gnai2	S1pr5	paracrine	0.821197
Lrpap1	Lrp1	paracrine	0.821081
Tgm2	Itga4	paracrine	0.790327
Plau	Itgam	paracrine	0.776659
Plau	Lrp1	paracrine	0.764561
Calm1	Sell	paracrine	0.754068
Cx3cl1	Cx3cr1	paracrine	0.747019
Sema6d	Tyrobp	paracrine	0.740252
Agrn	Lrp1	paracrine	0.739517
Angpt2	Tek	paracrine	0.734238
Angpt2	Tie1	paracrine	0.734238
Plat	Itgb2	paracrine	0.73033
Cxcl12	Cxcr4	paracrine	0.727498
Calm2	Sell	paracrine	0.726842
Hspg2	Lrp1	paracrine	0.72232
Gnai2	S1pr4	paracrine	0.718622
Cd14	Itgb2	paracrine	0.710944
Lpl	Lrp1	paracrine	0.706384
Gnai2	S1pr3	paracrine	0.694986
Gnai2	Tbxa2r	paracrine	0.694986
Calm3	Sell	paracrine	0.676563
Jag1	Notch3	paracrine	0.665348
Gpc3	Lrp1	paracrine	0.661775
Rtn4	Gjb2	paracrine	0.624711
Plat	Itgam	paracrine	0.624019
Cd14	Itga4	paracrine	0.618271
Plat	Lrp1	paracrine	0.607827
Cdh1	Itgb7	paracrine	0.601695
Apoe	Lrp1	paracrine	0.601552
Serpine1	Lrp1	paracrine	0.599697
Fgg	Itgb2	paracrine	0.588055
Jam3	Itgb2	paracrine	0.578512
Tgm2	Tbxa2r	paracrine	0.567356
Fga	Itgb2	paracrine	0.566112
St6gal1	Cd22	paracrine	0.559939
Icam1	Itgal	paracrine	0.554744
Agrn	Atp1a3	paracrine	0.554585
Irak4	Tlr7	paracrine	0.53363
Tfpi	Lrp1	paracrine	0.527647
Icam1	Itgb2	paracrine	0.521159
LOH2_nk	NK_nk	interaction.type	LRscore
B2m	Klrd1	paracrine	0.912884
Calm1	Sell	paracrine	0.903458
Calm2	Sell	paracrine	0.890365
Calm3	Sell	paracrine	0.864578
Spp1	Itga4	paracrine	0.857344
Gnai2	S1pr5	paracrine	0.840644
B2m	Cd247	paracrine	0.83375
Lgals1	Ptprc	paracrine	0.826823
Gnai2	Ccr5	paracrine	0.818664
Thbs1	Itga4	paracrine	0.815785
Spp1	S1pr1	paracrine	0.808384
Rtn4	Gjb2	paracrine	0.795753
App	Gpc1	paracrine	0.793402
Plau	Itgb2	paracrine	0.777207
Gnai2	S1pr1	paracrine	0.755951
Col18a1	Gpc1	paracrine	0.735732
Cdh1	Itgb7	paracrine	0.719719
Sema6d	Tyrobp	paracrine	0.718175
Tgm2	Itga4	paracrine	0.717481
Plau	Itgam	paracrine	0.687779
Col4a4	Itga2	paracrine	0.669691
Lamb1	Itga2	paracrine	0.656941
Cdh1	Klrg1	paracrine	0.647846
Plat	Itgb2	paracrine	0.62476
Col4a1	Itga2	paracrine	0.624703
Cd14	Itgb2	paracrine	0.601921
[truncated: 13,932 more rows]

## Sheet: LR Pairs in Rejecting Kidneys
Blymph_rk	CD1_rk	interaction.type	LRscore
Rps27a	Fgfr2	paracrine	0.902394
Ubb	Fgfr2	paracrine	0.899491
Ubc	Fgfr2	paracrine	0.877413
Rps27a	Erbb2	paracrine	0.848867
Gnas	Adora1	paracrine	0.844878
Ubb	Erbb2	paracrine	0.844646
Gnai2	Adora1	paracrine	0.815177
Ubc	Erbb2	paracrine	0.813025
Hsp90aa1	Erbb2	paracrine	0.808035
Hsp90b1	Erbb2	paracrine	0.768696
Calr	Itga2b	paracrine	0.751416
Gnai2	Ednrb	paracrine	0.749794
Gnai2	Adra2a	paracrine	0.738603
Mapk1	Fgfr2	paracrine	0.721968
Ccl5	Adra2a	paracrine	0.711273
Arf1	Pld2	paracrine	0.662896
Rtn4	Rtn4rl1	paracrine	0.605462
Cxcl9	Adra2a	paracrine	0.603576
Sema4d	Erbb2	paracrine	0.564649
Calm1	Cacna1c	paracrine	0.521982
Cxcl10	Adra2a	paracrine	0.507788
Blymph_rk	CD2_rk	interaction.type	LRscore
Rps27a	Fgfr2	paracrine	0.884201
Ubb	Fgfr2	paracrine	0.880828
Ubc	Fgfr2	paracrine	0.85531
Rps27a	Erbb2	paracrine	0.804953
Ubb	Erbb2	paracrine	0.799795
Ubc	Erbb2	paracrine	0.761621
Hsp90aa1	Erbb2	paracrine	0.755671
Hsp90b1	Erbb2	paracrine	0.70946
Mapk1	Fgfr2	paracrine	0.681996
Gnas	Adcy1	paracrine	0.68179
Rtn4	Rtn4rl1	paracrine	0.662482
Gnai2	Ednrb	paracrine	0.654974
Gnai2	Adcy1	paracrine	0.634376
Calr	Itga2b	paracrine	0.574577
Gnas	Adora1	paracrine	0.500503
Blymph_rk	CD3_rk	interaction.type	LRscore
Rps27a	Erbb2	paracrine	0.774659
Rps27a	Fgfr2	paracrine	0.773816
Ubb	Erbb2	paracrine	0.76893
Ubb	Fgfr2	paracrine	0.768073
Gnas	Adora1	paracrine	0.763161
Calr	Itga2b	paracrine	0.729655
Ubc	Erbb2	paracrine	0.726881
Ubc	Fgfr2	paracrine	0.725923
Gnai2	Adora1	paracrine	0.722944
Hsp90aa1	Erbb2	paracrine	0.720382
Hsp90b1	Erbb2	paracrine	0.670407
Calm1	Trpc5	paracrine	0.667875
Hsp90aa1	Fgfr3	paracrine	0.618556
Psap	Gpr37	paracrine	0.614358
Gnai2	Adra2a	paracrine	0.580363
Calm2	Trpc5	paracrine	0.567419
Ccl5	Adra2a	paracrine	0.546645
Blymph_rk	DCT_rk	interaction.type	LRscore
Rps27a	Erbb2	paracrine	0.771262
Ubb	Erbb2	paracrine	0.765473
Ubc	Erbb2	paracrine	0.723021
Hsp90aa1	Erbb2	paracrine	0.716466
Rps27a	Fgfr2	paracrine	0.66669
Hsp90b1	Erbb2	paracrine	0.666116
Ubb	Fgfr2	paracrine	0.659424
Gnai2	Ednrb	paracrine	0.631415
Gnas	Adcy1	paracrine	0.619914
Ubc	Fgfr2	paracrine	0.607616
Gnai2	Adcy1	paracrine	0.569108
Apoe	Chrna4	paracrine	0.554788
Calr	Itga2b	paracrine	0.522046
Gnai2	Unc5b	paracrine	0.503328
Calm1	Cacna1c	paracrine	0.502869
Blymph_rk	EC_rk	interaction.type	LRscore
Gnai2	Ednrb	paracrine	0.842774
Hsp90aa1	Fgfr3	paracrine	0.805062
Gnai2	Ptpru	paracrine	0.791976
Gnai2	Unc5b	paracrine	0.783408
Arf1	Chrm3	paracrine	0.713259
Rps27a	Erbb2	paracrine	0.704222
Ubb	Erbb2	paracrine	0.697402
Ubc	Erbb2	paracrine	0.64829
Calr	Itga2b	paracrine	0.646629
Ptma	Vipr1	paracrine	0.640951
Hsp90aa1	Erbb2	paracrine	0.640846
Calm1	Vipr1	paracrine	0.612268
Arf1	Pld2	paracrine	0.595603
Hsp90b1	Erbb2	paracrine	0.584848
Gnas	Vipr1	paracrine	0.575416
Lamb3	Itga2	paracrine	0.544728
Blymph_rk	LOH1_rk	interaction.type	LRscore
Rps27a	Erbb2	paracrine	0.826528
Ubb	Erbb2	paracrine	0.821814
Gnas	Adcy1	paracrine	0.813306
Ubc	Erbb2	paracrine	0.786719
Hsp90aa1	Erbb2	paracrine	0.781216
Gnai2	Adcy1	paracrine	0.779141
Rps27a	Fgfr2	paracrine	0.749135
Ubb	Fgfr2	paracrine	0.742973
Hsp90b1	Erbb2	paracrine	0.738161
Ubc	Fgfr2	paracrine	0.698055
Sema4d	Erbb2	paracrine	0.523863
Blymph_rk	LOH2_rk	interaction.type	LRscore
Rps27a	Fgfr2	paracrine	0.903988
Ubb	Fgfr2	paracrine	0.901127
Ubc	Fgfr2	paracrine	0.87936
Gnas	Adora1	paracrine	0.858899
Gnai2	Adora1	paracrine	0.831347
Calr	Itga2b	paracrine	0.774843
Rps27a	Erbb2	paracrine	0.774128
Ubb	Erbb2	paracrine	0.76839
Ubc	Erbb2	paracrine	0.726277
Mapk1	Fgfr2	paracrine	0.725613
Hsp90aa1	Erbb2	paracrine	0.71977
Hsp90b1	Erbb2	paracrine	0.669736
Arf1	Pld2	paracrine	0.536641
Blymph_rk	Macro_Mono_rk	interaction.type	LRscore
Arf1	Pld2	paracrine	0.538613
Gnai2	P2ry12	paracrine	0.505056
Blymph_rk	Mast_Baso_rk	interaction.type	LRscore
Calr	Itga2b	paracrine	0.864953
Lamb3	Itga2	paracrine	0.781141
Ccl5	Ccr3	paracrine	0.662619
Alox5ap	Alox5	paracrine	0.577283
Cxcl9	Ccr3	paracrine	0.548299
Lamc1	Itga2	paracrine	0.532063
Blymph_rk	Mono_rk	interaction.type	LRscore
Gnai2	S1pr5	paracrine	0.821364
Gnai2	Fpr1	paracrine	0.71774
Rtn4	Gjb2	paracrine	0.520452
Arf1	Pld2	paracrine	0.509449
Blymph_rk	NK_rk	interaction.type	LRscore
Lamb3	Itga2	paracrine	0.787392
Gnai2	S1pr5	paracrine	0.780047
Lamc1	Itga2	paracrine	0.541249
Ptma	Vipr1	paracrine	0.512885
Blymph_rk	Neutro_rk	interaction.type	LRscore
Gnai2	Fpr1	paracrine	0.816147
Rps27a	Fgfr2	paracrine	0.73516
Ubb	Fgfr2	paracrine	0.728779
Il1b	Il1r2	paracrine	0.726665
Rps27a	Erbb2	paracrine	0.723481
Ubb	Erbb2	paracrine	0.716927
Ubc	Fgfr2	paracrine	0.682441
Ubc	Erbb2	paracrine	0.669482
Hsp90aa1	Erbb2	paracrine	0.662252
Arf1	Chrm3	paracrine	0.657973
Hsp90b1	Erbb2	paracrine	0.607548
Gnai2	P2ry12	paracrine	0.598078
Il1rn	Il1r2	paracrine	0.513427
Blymph_rk	PT1_rk	interaction.type	LRscore
Rps27a	Erbb2	paracrine	0.769653
Ubb	Erbb2	paracrine	0.763835
Gnai2	Adra2b	paracrine	0.762419
Ubc	Erbb2	paracrine	0.721195
Hsp90aa1	Erbb2	paracrine	0.714614
Hsp90aa1	Cftr	paracrine	0.706082
Apoe	Chrna4	paracrine	0.665141
Hsp90b1	Erbb2	paracrine	0.664089
Hsp90aa1	Fgfr3	paracrine	0.659418
Gnai2	Lpar3	paracrine	0.613158
Rtn4	Gjb2	paracrine	0.607532
Blymph_rk	PT2_rk	interaction.type	LRscore
Rps27a	Erbb2	paracrine	0.74905
Ubb	Erbb2	paracrine	0.742886
Gnai2	Adra2b	paracrine	0.727832
Ubc	Erbb2	paracrine	0.697959
Hsp90aa1	Erbb2	paracrine	0.691065
Hsp90b1	Erbb2	paracrine	0.638479
Hsp90aa1	Fgfr3	paracrine	0.610396
Apoe	Chrna4	paracrine	0.602736
Gnas	Adcy1	paracrine	0.589821
Rtn4	Gjb2	paracrine	0.558912
Gnai2	Adcy1	paracrine	0.537989
Arf1	Pld2	paracrine	0.537196
Gnai2	Lpar3	paracrine	0.532696
Hsp90aa1	Cftr	paracrine	0.51891
Blymph_rk	PT3_rk	interaction.type	LRscore
Rps27a	Erbb2	paracrine	0.826853
Ubb	Erbb2	paracrine	0.822147
Hsp90aa1	Cftr	paracrine	0.810453
Ubc	Erbb2	paracrine	0.7871
Hsp90aa1	Fgfr3	paracrine	0.786831
Gnai2	Adra2b	paracrine	0.782703
Hsp90aa1	Erbb2	paracrine	0.781604
Apoe	Chrna4	paracrine	0.760909
Hsp90b1	Erbb2	paracrine	0.738601
Gnai2	Lpar3	paracrine	0.697439
Rtn4	Gjb2	paracrine	0.603517
Arf1	Pld2	paracrine	0.56376
Gnas	Adcy1	paracrine	0.552803
Gnai2	Unc5b	paracrine	0.544894
Rtn4	Rtn4r	paracrine	0.531294
Sema4d	Erbb2	paracrine	0.52443
Calr	Itga2b	paracrine	0.523707
Gnai2	Adcy1	paracrine	0.500257
Blymph_rk	PT4_rk	interaction.type	LRscore
Rps27a	Erbb2	paracrine	0.775727
Ubb	Erbb2	paracrine	0.770017
Ubc	Erbb2	paracrine	0.728096
Hsp90aa1	Erbb2	paracrine	0.721615
Apoe	Chrna4	paracrine	0.695121
Hsp90aa1	Fgfr3	paracrine	0.680327
Gnai2	Lpar3	paracrine	0.677565
Hsp90b1	Erbb2	paracrine	0.67176
Gnai2	Adra2b	paracrine	0.665939
Hsp90aa1	Cftr	paracrine	0.563184
Rtn4	Gjb2	paracrine	0.524759
Blymph_rk	PT5_rk	interaction.type	LRscore
Rps27a	Erbb2	paracrine	0.855271
Apoe	Chrna4	paracrine	0.854253
Ubb	Erbb2	paracrine	0.851198
Ubc	Erbb2	paracrine	0.820627
Hsp90aa1	Erbb2	paracrine	0.815794
Gnai2	Adra2b	paracrine	0.796216
Hsp90aa1	Fgfr3	paracrine	0.786057
Gnai2	Lpar3	paracrine	0.782141
Hsp90b1	Erbb2	paracrine	0.777607
Hsp90aa1	Cftr	paracrine	0.748966
Rtn4	Gjb2	paracrine	0.675228
Arf1	Pld2	paracrine	0.593606
Sema4d	Erbb2	paracrine	0.577096
Gnas	Adcy1	paracrine	0.534463
Blymph_rk	Tlymph2_rk	interaction.type	LRscore
Ccl5	Ccr4	paracrine	0.612416
Lamb3	Itga2	paracrine	0.527492
Ptma	Vipr1	paracrine	0.526714
Blymph_rk	cDC_rk	interaction.type	LRscore
Gnai2	Lpar3	paracrine	0.665681
Arf1	Pld2	paracrine	0.551278
Ptma	Vipr1	paracrine	0.52221
Blymph_rk	pDC_rk	interaction.type	LRscore
Gnai2	P2ry12	paracrine	0.705891
Lamb3	Col17a1	paracrine	0.581861
Rtn4	Rtn4rl1	paracrine	0.56562
CD1_rk	Blymph_rk	interaction.type	LRscore
Ubb	Adrb2	paracrine	0.818319
Rps27a	Adrb2	paracrine	0.794682
Hspa8	Adrb2	paracrine	0.791326
Ubc	Adrb2	paracrine	0.775569
Calm1	Kcnn4	paracrine	0.713139
Hsp90b1	Tlr7	paracrine	0.703647
Arpc5	Adrb2	paracrine	0.659752
Actr2	Adrb2	paracrine	0.644792
Calm1	Kcnq5	paracrine	0.64093
Calm2	Kcnq5	paracrine	0.603633
Calm3	Kcnq5	paracrine	0.567643
Calm1	Scn4a	paracrine	0.515789
CD1_rk	CD2_rk	interaction.type	LRscore
Calm1	Kcnn4	paracrine	0.643901
Hbegf	Prlr	paracrine	0.589114
P4hb	Gpr162	paracrine	0.558568
Rtn4	Cntnap1	paracrine	0.550806
Calr	Tshr	paracrine	0.506473
Gnas	Tshr	paracrine	0.502416
CD1_rk	CD3_rk	interaction.type	LRscore
Calr	Tshr	paracrine	0.802176
Ubb	Adrb2	paracrine	0.801689
Gnas	Tshr	paracrine	0.799588
Rps27a	Adrb2	paracrine	0.77648
Hspa8	Adrb2	paracrine	0.772911
Ubc	Adrb2	paracrine	0.756191
Psap	Gpr37	paracrine	0.72276
Hbegf	Prlr	paracrine	0.709162
Gnai2	Tshr	paracrine	0.705719
Calm1	Trpc5	paracrine	0.686923
Calm2	Trpc5	paracrine	0.651807
Arpc5	Adrb2	paracrine	0.63508
Actr2	Adrb2	paracrine	0.619661
Calm3	Trpc5	paracrine	0.617419
Lrpap1	Lrp8	paracrine	0.581783
Calm1	Kcnn4	paracrine	0.558742
P4hb	Gpr162	paracrine	0.533256
Apoe	Lrp8	paracrine	0.529767
CD1_rk	DCT_rk	interaction.type	LRscore
Npnt	Itga8	paracrine	0.669339
Calm1	Kcnn4	paracrine	0.646376
Pdap1	Pdgfrb	paracrine	0.593709
Timp3	Kdr	paracrine	0.556929
Col18a1	Kdr	paracrine	0.548752
Vegfa	Itga9	paracrine	0.50214
Cd200	Cd200r1	paracrine	0.502095
CD1_rk	EC_rk	interaction.type	LRscore
Timp3	Kdr	paracrine	0.921161
Col18a1	Kdr	paracrine	0.918725
Vegfa	Kdr	paracrine	0.869815
Arf1	Chrm3	paracrine	0.801614
Bsg	Sele	paracrine	0.792747
Gnai2	Ptpru	paracrine	0.777047
Angpt1	Tek	paracrine	0.773071
Anxa1	Dysf	paracrine	0.772733
Grem1	Kdr	paracrine	0.769329
Gnai2	Unc5b	paracrine	0.768044
Qdpr	Dysf	paracrine	0.7678
Angpt1	Tie1	paracrine	0.739873
Vegfa	Itga9	paracrine	0.737923
Edn1	Adgrl4	paracrine	0.72883
Spp1	Itga9	paracrine	0.720678
Efna4	Epha4	paracrine	0.694063
Adm	Calcrl	paracrine	0.687197
Efnb2	Epha4	paracrine	0.672648
Efna5	Epha4	paracrine	0.662074
Calm1	Kcnn4	paracrine	0.643912
Ptma	Vipr1	paracrine	0.643234
Hspg2	Chrm3	paracrine	0.642922
Slit2	Robo4	paracrine	0.637003
Ccl5	Ackr2	paracrine	0.634033
Calm1	Vipr1	paracrine	0.632751
Serping1	Sele	paracrine	0.629168
Adam15	Itga9	paracrine	0.62906
Gnas	Vipr1	paracrine	0.625676
Ubb	Adrb2	paracrine	0.60271
Npnt	Itga8	paracrine	0.596867
Efna1	Epha4	paracrine	0.581547
Vcam1	Itga9	paracrine	0.569366
Rps27a	Adrb2	paracrine	0.565903
Hspa8	Adrb2	paracrine	0.560873
Tnfsf10	Tnfrsf11b	paracrine	0.557359
Ubc	Adrb2	paracrine	0.537876
Gas6	Mertk	paracrine	0.531902
CD1_rk	LOH1_rk	interaction.type	LRscore
Calr	Tshr	paracrine	0.659641
Gnas	Tshr	paracrine	0.655988
P4hb	Gpr162	paracrine	0.578636
Calm1	Kcnn4	paracrine	0.571482
Efna4	Epha4	paracrine	0.555867
Gnas	Ptgir	paracrine	0.536002
Gnai2	Tshr	paracrine	0.534054
Efnb2	Epha4	paracrine	0.531311
Psap	Gpr37	paracrine	0.529502
Timp3	Agtr2	paracrine	0.526593
Efna5	Epha4	paracrine	0.519434
Anxa1	Dysf	paracrine	0.514443
Icam1	Il2ra	paracrine	0.510123
Qdpr	Dysf	paracrine	0.507477
CD1_rk	LOH2_rk	interaction.type	LRscore
Calr	Tshr	paracrine	0.721584
Gnas	Tshr	paracrine	0.718312
Efna4	Epha4	paracrine	0.667976
Efnb2	Epha4	paracrine	0.645667
Efna4	Epha7	paracrine	0.641694
Lrpap1	Lrp8	paracrine	0.634732
Efna5	Epha4	paracrine	0.634695
Efna5	Epha7	paracrine	0.607327
Gnai2	Tshr	paracrine	0.605173
Apoe	Lrp8	paracrine	0.584599
Anxa1	Dysf	paracrine	0.561196
Qdpr	Dysf	paracrine	0.55432
Efna1	Epha4	paracrine	0.552058
Agrn	Atp1a3	paracrine	0.533812
Efna1	Epha7	paracrine	0.52315
CD1_rk	Macro1_rk	interaction.type	LRscore
Calm1	Kcnn4	paracrine	0.884908
Hsp90b1	Tlr7	paracrine	0.809191
Npnt	Itga8	paracrine	0.789185
Ubb	Adrb2	paracrine	0.78917
Rps27a	Adrb2	paracrine	0.76284
Hspa8	Adrb2	paracrine	0.759121
Ubc	Adrb2	paracrine	0.741726
Gnai2	Fpr1	paracrine	0.723702
Vegfa	Itga9	paracrine	0.705459
Spp1	Itga9	paracrine	0.686984
Gas6	Mertk	paracrine	0.675978
P4hb	Gpr162	paracrine	0.6694
Gnai2	P2ry12	paracrine	0.663458
Cd200	Cd200r1	paracrine	0.652683
Irak4	Tlr7	paracrine	0.635705
Arpc5	Adrb2	paracrine	0.617068
Actr2	Adrb2	paracrine	0.601365
Adam15	Itga9	paracrine	0.590593
Anxa1	Fpr1	paracrine	0.58062
Agrn	Atp1a3	paracrine	0.566061
Arf1	Chrm3	paracrine	0.555466
Vcam1	Itga9	paracrine	0.529339
CD1_rk	Macro2_rk	interaction.type	LRscore
Calm1	Kcnn4	paracrine	0.864676
Npnt	Itga8	paracrine	0.801878
Hsp90b1	Tlr7	paracrine	0.714063
Ubb	Adrb2	paracrine	0.674719
Rps27a	Adrb2	paracrine	0.640605
Hspa8	Adrb2	paracrine	0.635884
Gas6	Mertk	paracrine	0.622419
Ubc	Adrb2	paracrine	0.614113
Gnai2	Fpr1	paracrine	0.613403
P4hb	Gpr162	paracrine	0.581681
Cd200	Cd200r1	paracrine	0.576771
Icam1	Il2ra	paracrine	0.569115
Vegfa	Itga9	paracrine	0.56756
Spp1	Itga9	paracrine	0.546001
Gnai2	P2ry12	paracrine	0.542992
Irak4	Tlr7	paracrine	0.506802
CD1_rk	Macro_Mono_rk	interaction.type	LRscore
Calm1	Kcnn4	paracrine	0.848579
Ubb	Adrb2	paracrine	0.790768
Hsp90b1	Tlr7	paracrine	0.790074
Rps27a	Adrb2	paracrine	0.764578
Hspa8	Adrb2	paracrine	0.760878
Ubc	Adrb2	paracrine	0.743566
Gnas	Ptgir	paracrine	0.735606
Npnt	Itga8	paracrine	0.713605
Agrn	Atp1a3	paracrine	0.669851
Arpc5	Adrb2	paracrine	0.619341
Cd200	Cd200r1	paracrine	0.619263
Irak4	Tlr7	paracrine	0.607634
Actr2	Adrb2	paracrine	0.603671
Timp3	Kdr	paracrine	0.519319
Col18a1	Kdr	paracrine	0.511058
CD1_rk	Mast_Baso_rk	interaction.type	LRscore
Gnai2	Cxcr2	paracrine	0.868348
Vasp	Cxcr2	paracrine	0.81243
Calm1	Kcnn4	paracrine	0.805771
Gnas	Ptgir	paracrine	0.79821
Cd200	Cd200r1	paracrine	0.766343
Calm1	Kcnq5	paracrine	0.732556
Calm2	Kcnq5	paracrine	0.700326
Agrn	Atp1a3	paracrine	0.695651
Npnt	Itga8	paracrine	0.676623
Calm3	Kcnq5	paracrine	0.668291
Ccl5	Ccr3	paracrine	0.583072
Il18	Il18rap	paracrine	0.552051
Cxcl10	Ccr3	paracrine	0.545773
Cxcl9	Ccr3	paracrine	0.541359
CD1_rk	Mono_rk	interaction.type	LRscore
Ubb	Adrb2	paracrine	0.905562
Rps27a	Adrb2	paracrine	0.891774
Hspa8	Adrb2	paracrine	0.889785
Ubc	Adrb2	paracrine	0.880338
Hsp90b1	Tlr7	paracrine	0.866147
Gnai2	S1pr5	paracrine	0.808033
Arpc5	Adrb2	paracrine	0.804993
Actr2	Adrb2	paracrine	0.794429
Gnas	Ptgir	paracrine	0.740629
Irak4	Tlr7	paracrine	0.726973
Agrn	Atp1a3	paracrine	0.707395
Gnai2	Fpr1	paracrine	0.699505
Calm1	Kcnn4	paracrine	0.613006
Adm	Adrb2	paracrine	0.586718
Anxa1	Fpr1	paracrine	0.551655
Pdap1	Pdgfrb	paracrine	0.509876
CD1_rk	NK_rk	interaction.type	LRscore
Ubb	Adrb2	paracrine	0.830166
Cdh1	Klrg1	paracrine	0.828596
Rps27a	Adrb2	paracrine	0.807708
Hspa8	Adrb2	paracrine	0.804512
Ubc	Adrb2	paracrine	0.789486
Calm1	Kcnn4	paracrine	0.769623
Gnai2	S1pr5	paracrine	0.764517
Arpc5	Adrb2	paracrine	0.677868
Actr2	Adrb2	paracrine	0.663297
Calm1	Kcnq5	paracrine	0.628068
Calm2	Kcnq5	paracrine	0.590289
Calm3	Kcnq5	paracrine	0.553982
Ptma	Vipr1	paracrine	0.515367
Cd200	Cd200r1	paracrine	0.514176
Calm1	Vipr1	paracrine	0.504024
CD1_rk	Neutro_rk	interaction.type	LRscore
Gnai2	Cxcr2	paracrine	0.909178
Ubb	Adrb2	paracrine	0.907428
Rps27a	Adrb2	paracrine	0.893881
Hspa8	Adrb2	paracrine	0.891925
Ubc	Adrb2	paracrine	0.882638
Vasp	Cxcr2	paracrine	0.867965
Arpc5	Adrb2	paracrine	0.808426
Gnai2	Fpr1	paracrine	0.802521
Actr2	Adrb2	paracrine	0.798001
Arf1	Chrm3	paracrine	0.757574
Agrn	Atp1a3	paracrine	0.741862
Bsg	Sele	paracrine	0.730288
Anxa1	Fpr1	paracrine	0.682339
Il1b	Il1r2	paracrine	0.627379
Adm	Adrb2	paracrine	0.592045
Hspg2	Chrm3	paracrine	0.582022
Gnai2	P2ry12	paracrine	0.576672
Serping1	Selp	paracrine	0.560062
Serping1	Sele	paracrine	0.545665
CD1_rk	PT1_rk	interaction.type	LRscore
Gnai2	Adra2b	paracrine	0.74605
Hsp90aa1	Cftr	paracrine	0.724194
Gnai2	Lpar3	paracrine	0.592007
Calm1	Kcnn4	paracrine	0.562897
Ubb	Adrb2	paracrine	0.521163
Calr	Tshr	paracrine	0.519336
Gnas	Tshr	paracrine	0.515284
CD1_rk	PT2_rk	interaction.type	LRscore
Gnai2	Adra2b	paracrine	0.709985
Ubb	Adrb2	paracrine	0.548733
Hsp90aa1	Cftr	paracrine	0.541059
Rtn4	Rtn4r	paracrine	0.522829
Rps27a	Adrb2	paracrine	0.510982
Gnai2	Lpar3	paracrine	0.510657
Hspa8	Adrb2	paracrine	0.505872
Calr	Tshr	paracrine	0.504741
Gnas	Tshr	paracrine	0.500684
CD1_rk	PT3_rk	interaction.type	LRscore
Hsp90aa1	Cftr	paracrine	0.823739
Gnai2	Adra2b	paracrine	0.767304
Calm1	Kcnn4	paracrine	0.755588
Gnai2	Lpar3	paracrine	0.67848
Rtn4	Rtn4r	paracrine	0.659642
Ubb	Adrb2	paracrine	0.64893
Rps27a	Adrb2	paracrine	0.61366
Hspa8	Adrb2	paracrine	0.608802
Calr	Tshr	paracrine	0.59205
Gnas	Tshr	paracrine	0.588125
Ubc	Adrb2	paracrine	0.586464
Gas6	Mertk	paracrine	0.581873
Fgf9	Fgfr4	paracrine	0.57226
Hbegf	Prlr	paracrine	0.553333
Hsp90b1	Tlr7	paracrine	0.542446
Gnai2	Unc5b	paracrine	0.522914
Npnt	Itga8	paracrine	0.50621
CD1_rk	PT4_rk	interaction.type	LRscore
Npnt	Itga8	paracrine	0.666451
Gnai2	Lpar3	paracrine	0.657972
Gnai2	Adra2b	paracrine	0.646008
Ubb	Adrb2	paracrine	0.613585
Calm1	Kcnn4	paracrine	0.592061
Hsp90aa1	Cftr	paracrine	0.584925
Rps27a	Adrb2	paracrine	0.577078
Hspa8	Adrb2	paracrine	0.57208
Ubc	Adrb2	paracrine	0.549198
CD1_rk	PT5_rk	interaction.type	LRscore
Gnai2	Adra2b	paracrine	0.781507
Gnai2	Lpar3	paracrine	0.766715
Hsp90aa1	Cftr	paracrine	0.765314
Hbegf	Prlr	paracrine	0.686389
Calm1	Kcnn4	paracrine	0.677535
Fgf9	Fgfr4	paracrine	0.6177
Lamb1	Itga7	paracrine	0.560902
Rtn4	Rtn4r	paracrine	0.538216
Hsp90b1	Tlr7	paracrine	0.514127
CD1_rk	Tlymph1_rk	interaction.type	LRscore
Calm1	Kcnn4	paracrine	0.782799
Cd200	Cd200r1	paracrine	0.653899
Nectin3	Tigit	paracrine	0.653774
Ubb	Adrb2	paracrine	0.625663
Rps27a	Adrb2	paracrine	0.589534
Hspa8	Adrb2	paracrine	0.584578
Ubc	Adrb2	paracrine	0.561852
Icam1	Il2ra	paracrine	0.529381
Calm1	Kcnq5	paracrine	0.500408
CD1_rk	Tlymph2_rk	interaction.type	LRscore
Calm1	Kcnn4	paracrine	0.87501
Icam1	Il2ra	paracrine	0.762197
Cdh1	Klrg1	paracrine	0.72849
Ubb	Adrb2	paracrine	0.715541
Rps27a	Adrb2	paracrine	0.683701
Hspa8	Adrb2	paracrine	0.679263
Ubc	Adrb2	paracrine	0.658693
Cd200	Cd200r1	paracrine	0.652288
Nectin3	Tigit	paracrine	0.619501
Ccl5	Ccr4	paracrine	0.529437
Ptma	Vipr1	paracrine	0.52919
Calm1	Kcnq5	paracrine	0.525742
Arpc5	Adrb2	paracrine	0.519899
Calm1	Vipr1	paracrine	0.517868
Il16	Cd4	paracrine	0.513373
Gnas	Vipr1	paracrine	0.510293
Actr2	Adrb2	paracrine	0.503418
CD1_rk	cDC_rk	interaction.type	LRscore
Calm1	Kcnn4	paracrine	0.805684
Timp3	Kdr	paracrine	0.768509
Col18a1	Kdr	paracrine	0.762572
Ubb	Adrb2	paracrine	0.749636
Rps27a	Adrb2	paracrine	0.720119
Hspa8	Adrb2	paracrine	0.71598
Ubc	Adrb2	paracrine	0.696714
App	Ngfr	paracrine	0.660756
Vegfa	Kdr	paracrine	0.654981
Gnai2	Lpar3	paracrine	0.645742
Npnt	Itga8	paracrine	0.623935
Cd200	Cd200r1	paracrine	0.617742
Lrpap1	Lrp8	paracrine	0.577396
Rtn4	Ngfr	paracrine	0.569557
Arpc5	Adrb2	paracrine	0.563126
Actr2	Adrb2	paracrine	0.546835
Hsp90b1	Tlr7	paracrine	0.529452
Apoe	Lrp8	paracrine	0.52528
Ptma	Vipr1	paracrine	0.524689
Icam1	Il2ra	paracrine	0.523729
Calm1	Vipr1	paracrine	0.513358
Gnas	Vipr1	paracrine	0.50578
CD1_rk	pDC_rk	interaction.type	LRscore
Hsp90b1	Tlr7	paracrine	0.896056
Lrpap1	Lrp8	paracrine	0.839656
Apoe	Lrp8	paracrine	0.809194
Timp3	Kdr	paracrine	0.785808
Col18a1	Kdr	paracrine	0.780189
Irak4	Tlr7	paracrine	0.780085
Ubb	Adrb2	paracrine	0.769852
Agrn	Atp1a3	paracrine	0.764041
Calm1	Kcnn4	paracrine	0.748267
Rps27a	Adrb2	paracrine	0.741898
Hspa8	Adrb2	paracrine	0.737963
Ubc	Adrb2	paracrine	0.719604
Gnai2	P2ry12	paracrine	0.687224
Vegfa	Kdr	paracrine	0.677201
App	Ngfr	paracrine	0.654697
Cd200	Cd200r1	paracrine	0.653139
P4hb	Gpr162	paracrine	0.650408
Arpc5	Adrb2	paracrine	0.590169
Actr2	Adrb2	paracrine	0.574124
Rtn4	Ngfr	paracrine	0.562946
Grem1	Kdr	paracrine	0.511534
CD2_rk	Blymph_rk	interaction.type	LRscore
Spp1	S1pr1	paracrine	0.886667
B2m	Cd3d	paracrine	0.848982
Ubb	Adrb2	paracrine	0.805821
Fn1	Cd79a	paracrine	0.792244
Hspa8	Adrb2	paracrine	0.783463
Rps27a	Adrb2	paracrine	0.780668
Gnai2	S1pr1	paracrine	0.778693
Ubc	Adrb2	paracrine	0.759199
B2m	Klrd1	paracrine	0.747154
Hsp90b1	Tlr7	paracrine	0.706415
Gnai2	S1pr4	paracrine	0.686369
B2m	Cd247	paracrine	0.678604
Actr2	Adrb2	paracrine	0.673736
Arpc5	Adrb2	paracrine	0.665629
C3	Cd19	paracrine	0.63835
Calm1	Kcnq5	paracrine	0.602209
Calm2	Kcnq5	paracrine	0.594191
Cxcl10	Cxcr3	paracrine	0.593173
Gnai2	Cxcr3	paracrine	0.544345
Efnb2	Pecam1	paracrine	0.544033
Calm1	Aqp6	paracrine	0.537296
Pdgfb	S1pr1	paracrine	0.536831
Calm2	Aqp6	paracrine	0.528994
Spp1	Itga9	paracrine	0.528231
Calm1	Mylk	paracrine	0.516992
Calm3	Kcnq5	paracrine	0.513168
Adm	Adrb2	paracrine	0.510811
Calm2	Mylk	paracrine	0.508658
P4hb	Mttp	paracrine	0.505701
CD2_rk	CD1_rk	interaction.type	LRscore
B2m	Cd3d	paracrine	0.820527
Calm1	Mylk	paracrine	0.790718
Calm1	Aqp6	paracrine	0.790284
Calm2	Mylk	paracrine	0.785145
Calm2	Aqp6	paracrine	0.784702
Cdh1	Ptprm	paracrine	0.727529
Calm3	Mylk	paracrine	0.724575
Calm3	Aqp6	paracrine	0.724051
Calm1	Hmmr	paracrine	0.693779
B2m	Cd247	paracrine	0.666692
Btc	Erbb4	paracrine	0.564608
Spp1	S1pr1	paracrine	0.563074
P4hb	Mttp	paracrine	0.549192
Adam17	Erbb4	paracrine	0.540779
C1qa	Cspg4	paracrine	0.538259
Nrtn	Gfra1	paracrine	0.533469
Cxcl10	Cxcr3	paracrine	0.532465
Col4a4	Itga2	paracrine	0.517572
Calm1	Cacna1c	paracrine	0.50261
CD2_rk	CD3_rk	interaction.type	LRscore
Calm1	Aqp6	paracrine	0.894411
Calm2	Aqp6	paracrine	0.891219
Calm3	Aqp6	paracrine	0.855031
B2m	Cd3d	paracrine	0.85245
Ubb	Adrb2	paracrine	0.788343
Hspa8	Adrb2	paracrine	0.764561
Rps27a	Adrb2	paracrine	0.761596
B2m	Klrd1	paracrine	0.740556
Ubc	Adrb2	paracrine	0.738884
Psap	Gpr37	paracrine	0.726112
B2m	Cd247	paracrine	0.684239
Calm1	Trpc5	paracrine	0.650456
Actr2	Adrb2	paracrine	0.64954
Calm2	Trpc5	paracrine	0.642834
Arpc5	Adrb2	paracrine	0.641152
Hsp90aa1	Fgfr3	paracrine	0.635284
Spp1	Itga9	paracrine	0.603707
Cdh1	Ptprm	paracrine	0.592071
Lrpap1	Lrp8	paracrine	0.583636
Calm3	Trpc5	paracrine	0.564404
Calm1	Hmmr	paracrine	0.555657
Apoe	Lrp8	paracrine	0.543372
Calm1	Mylk	paracrine	0.531176
Calm2	Mylk	paracrine	0.522861
Efna4	Epha2	paracrine	0.507559
CD2_rk	DCT_rk	interaction.type	LRscore
B2m	Cd3d	paracrine	0.896979
B2m	Klrd1	paracrine	0.819063
Calm1	Mylk	paracrine	0.756444
Calm2	Mylk	paracrine	0.750246
Spp1	Itga9	paracrine	0.722885
Calm1	Hmmr	paracrine	0.704479
B2m	Cd247	paracrine	0.688897
Calm3	Mylk	paracrine	0.6838
Pdap1	Pdgfrb	paracrine	0.603267
Npnt	Itga8	paracrine	0.585561
Cxcl10	Cxcr3	paracrine	0.583315
Spp1	S1pr1	paracrine	0.575169
Cd200	Cd200r1	paracrine	0.556319
Fyn	Thy1	paracrine	0.544228
Timp3	Kdr	paracrine	0.5384
Gnai2	F2r	paracrine	0.536926
Gnai2	Cxcr3	paracrine	0.534233
Col4a1	Itgb8	paracrine	0.519885
Col18a1	Kdr	paracrine	0.516692
Qdpr	Dysf	paracrine	0.50105
CD2_rk	EC_rk	interaction.type	LRscore
Spp1	S1pr1	paracrine	0.924861
Timp3	Kdr	paracrine	0.915555
Col18a1	Kdr	paracrine	0.908571
Spp1	Itga9	paracrine	0.879262
B2m	Cd3d	paracrine	0.872656
Calm1	Mylk	paracrine	0.866051
Calm2	Mylk	paracrine	0.862134
Cdh1	Ptprm	paracrine	0.853291
Vegfa	Kdr	paracrine	0.852566
Gnai2	S1pr1	paracrine	0.846996
B2m	Cd247	paracrine	0.827179
Gnai2	F2r	paracrine	0.819782
Calm3	Mylk	paracrine	0.818244
Hsp90aa1	Fgfr3	paracrine	0.816043
Slit2	Robo4	paracrine	0.815586
Gnai2	Tbxa2r	paracrine	0.802259
Qdpr	Dysf	paracrine	0.8021
Angpt1	Tek	paracrine	0.798703
Bsg	Sele	paracrine	0.788658
Arf1	Chrm3	paracrine	0.781135
Adm	Calcrl	paracrine	0.774779
Calm1	Hmmr	paracrine	0.773503
Angpt1	Tie1	paracrine	0.76813
Efnb2	Pecam1	paracrine	0.763379
Adm	Ramp3	paracrine	0.754351
Gnai2	Ptpru	paracrine	0.750364
Edn1	Adgrl4	paracrine	0.744522
Gnai2	Unc5b	paracrine	0.740643
B2m	Klrd1	paracrine	0.734425
Grem1	Kdr	paracrine	0.73021
Vegfa	Itga9	paracrine	0.709045
Adam15	Itga9	paracrine	0.666714
Gnai2	S1pr4	paracrine	0.655507
Vegfd	Kdr	paracrine	0.653003
Fn1	Robo4	paracrine	0.646555
Pdgfb	S1pr1	paracrine	0.645829
Col4a4	Itga2	paracrine	0.640853
Efna4	Epha4	paracrine	0.624626
Hspg2	Chrm3	paracrine	0.621902
Ptma	Vipr1	paracrine	0.621276
Tgm2	Tbxa2r	paracrine	0.61661
Efna1	Epha4	paracrine	0.616419
Gnas	Vipr1	paracrine	0.615068
Fgf9	Fgfr3	paracrine	0.61469
Farp2	Plxna2	paracrine	0.594528
Calm1	Vipr1	paracrine	0.593707
Vegfc	Kdr	paracrine	0.592809
Ubb	Adrb2	paracrine	0.582939
Anxa1	Dysf	paracrine	0.580333
Col4a1	Itga2	paracrine	0.576812
Ccl5	Ackr2	paracrine	0.565354
Tgm2	Itga9	paracrine	0.564905
Col4a3	Itga2	paracrine	0.561432
Fgf12	Fgfr3	paracrine	0.556241
Fn1	Itga9	paracrine	0.554183
P4hb	Mttp	paracrine	0.553853
Fn1	Flt4	paracrine	0.550673
Hspa8	Adrb2	paracrine	0.549273
Rps27a	Adrb2	paracrine	0.54521
Efemp2	Aqp1	paracrine	0.541262
Lamb1	Itga2	paracrine	0.535052
Efna4	Epha2	paracrine	0.534359
Serping1	Sele	paracrine	0.531607
Efna1	Epha2	paracrine	0.525677
Ubc	Adrb2	paracrine	0.515011
Npnt	Itga8	paracrine	0.508219
CD2_rk	LOH1_rk	interaction.type	LRscore
B2m	Cd3d	paracrine	0.873264
Col4a1	Itgb8	paracrine	0.804313
B2m	Klrd1	paracrine	0.771146
Calm1	Mylk	paracrine	0.759795
B2m	Cd247	paracrine	0.754997
Calm2	Mylk	paracrine	0.753655
Btc	Erbb4	paracrine	0.721603
Adam17	Erbb4	paracrine	0.701828
Calm3	Mylk	paracrine	0.687738
Cdh1	Ptprm	paracrine	0.62196
Spp1	Itga9	paracrine	0.606333
Hbegf	Erbb4	paracrine	0.60435
Spp1	S1pr1	paracrine	0.591143
Fn1	Itgb8	paracrine	0.583958
Gnai2	F2r	paracrine	0.566625
Calm1	Hmmr	paracrine	0.565664
Qdpr	Dysf	paracrine	0.5581
Gnai2	S1pr4	paracrine	0.557467
Calm1	Aqp6	paracrine	0.543768
Calm2	Aqp6	paracrine	0.535482
Cxcl10	Cxcr3	paracrine	0.534271
Psap	Gpr37	paracrine	0.533682
Gnas	Ptgir	paracrine	0.524783
Slit2	Robo2	paracrine	0.512615
Timp3	Agtr2	paracrine	0.507917
Nrg1	Erbb4	paracrine	0.503687
Calm1	Pde1b	paracrine	0.502721
CD2_rk	LOH2_rk	interaction.type	LRscore
B2m	Cd3d	paracrine	0.861534
B2m	Cd247	paracrine	0.78093
Efemp2	Aqp1	paracrine	0.751517
Cdh1	Ptprm	paracrine	0.7367
Gnai2	F2r	paracrine	0.669345
Calm1	Hmmr	paracrine	0.639898
Lrpap1	Lrp8	paracrine	0.636497
Col4a1	Itgb8	paracrine	0.627691
Cxcl10	Cxcr3	paracrine	0.620515
Qdpr	Dysf	paracrine	0.603885
Apoe	Lrp8	paracrine	0.597822
Spp1	Itga9	paracrine	0.597559
Efna4	Epha4	paracrine	0.596064
Efna1	Epha4	paracrine	0.587645
Efna4	Epha2	paracrine	0.585652
Efna1	Epha2	paracrine	0.57717
Gnai2	Cxcr3	paracrine	0.572605
Efna4	Epha7	paracrine	0.567773
Tgfb2	Tgfbr3	paracrine	0.563169
Efna1	Epha7	paracrine	0.5592
Fyn	Thy1	paracrine	0.546314
Calm1	Mylk	paracrine	0.538551
Calm2	Mylk	paracrine	0.530251
Hras	Grin2d	paracrine	0.52253
Cxcl9	Cxcr3	paracrine	0.510912
CD2_rk	Macro1_rk	interaction.type	LRscore
Spp1	Itga9	paracrine	0.861008
Hsp90b1	Tlr7	paracrine	0.811237
B2m	Cd3d	paracrine	0.803894
Gnai2	C5ar1	paracrine	0.77774
Ubb	Adrb2	paracrine	0.775218
Hspa8	Adrb2	paracrine	0.750428
Rps27a	Adrb2	paracrine	0.747344
Cx3cl1	Cx3cr1	paracrine	0.742601
Icam1	Itgax	paracrine	0.728541
Ubc	Adrb2	paracrine	0.723767
Npnt	Itga8	paracrine	0.723216
B2m	Klrd1	paracrine	0.70436
Cd200	Cd200r1	paracrine	0.700296
Gnai2	Fpr1	paracrine	0.693155
Calm1	Hmmr	paracrine	0.680735
Vegfa	Itga9	paracrine	0.674581
Actr2	Adrb2	paracrine	0.631827
Adam15	Itga9	paracrine	0.629854
Gnai2	P2ry12	paracrine	0.62966
Cxcl10	Cxcr3	paracrine	0.629575
Arpc5	Adrb2	paracrine	0.623261
Ccl5	Ccr1	paracrine	0.62024
Gnai2	Cxcr3	paracrine	0.582038
Calm1	Pde1b	paracrine	0.580859
Calm2	Pde1b	paracrine	0.572717
C3	Itgax	paracrine	0.57235
Fn1	C5ar1	paracrine	0.570465
B2m	Cd247	paracrine	0.561706
Calm1	Mylk	paracrine	0.561305
Calm2	Mylk	paracrine	0.553075
Sftpd	Ly96	paracrine	0.546009
Tgm2	Itga9	paracrine	0.52481
Arf1	Chrm3	paracrine	0.524644
Cxcl9	Cxcr3	paracrine	0.520566
Fn1	Itga9	paracrine	0.51395
CD2_rk	Macro2_rk	interaction.type	LRscore
B2m	Cd3d	paracrine	0.879987
Spp1	Itga9	paracrine	0.772443
Npnt	Itga8	paracrine	0.738565
B2m	Cd247	paracrine	0.736051
B2m	Klrd1	paracrine	0.734638
Hsp90b1	Tlr7	paracrine	0.716773
Icam1	Itgax	paracrine	0.687771
Cx3cl1	Cx3cr1	paracrine	0.679941
Gnai2	C5ar1	paracrine	0.674486
Ubb	Adrb2	paracrine	0.65649
Cd200	Cd200r1	paracrine	0.628873
Hspa8	Adrb2	paracrine	0.62494
Rps27a	Adrb2	paracrine	0.621089
Calm1	Hmmr	paracrine	0.619153
Ubc	Adrb2	paracrine	0.59216
Spp1	S1pr1	paracrine	0.582181
Cxcl10	Cxcr3	paracrine	0.580482
Gnai2	Fpr1	paracrine	0.577776
Fyn	Thy1	paracrine	0.54487
Vegfa	Itga9	paracrine	0.531819
Gnai2	Cxcr3	paracrine	0.531334
Calm1	Pde1b	paracrine	0.528139
C3	Itgax	paracrine	0.523466
Calm2	Pde1b	paracrine	0.519819
Gnai2	P2ry12	paracrine	0.506101
Calm1	Mylk	paracrine	0.503528
CD2_rk	Macro_Mono_rk	interaction.type	LRscore
B2m	Cd3d	paracrine	0.845596
B2m	Klrd1	paracrine	0.7954
Hsp90b1	Tlr7	paracrine	0.792273
Ubb	Adrb2	paracrine	0.776892
Hspa8	Adrb2	paracrine	0.752227
Rps27a	Adrb2	paracrine	0.749158
Icam1	Itgax	paracrine	0.748513
Gnas	Ptgir	paracrine	0.726752
Ubc	Adrb2	paracrine	0.725688
Spp1	Itga9	paracrine	0.680124
Cd200	Cd200r1	paracrine	0.669135
Gnai2	C5ar1	paracrine	0.662691
Spp1	S1pr1	paracrine	0.65577
B2m	Cd247	paracrine	0.638313
Cx3cl1	Cx3cr1	paracrine	0.636128
Npnt	Itga8	paracrine	0.634925
Actr2	Adrb2	paracrine	0.634065
Ccl5	Ccr1	paracrine	0.63275
Arpc5	Adrb2	paracrine	0.62552
C3	Itgax	paracrine	0.597464
Calm1	Pde1b	paracrine	0.550086
Calm2	Pde1b	paracrine	0.541818
Calm1	Hmmr	paracrine	0.518073
Timp3	Kdr	paracrine	0.500629
CD2_rk	Mast_Baso_rk	interaction.type	LRscore
B2m	Cd3d	paracrine	0.874479
Gnai2	Cxcr2	paracrine	0.850489
Col4a4	Itga2	paracrine	0.841843
Gnai2	C5ar1	paracrine	0.841436
B2m	Klrd1	paracrine	0.837389
Cd200	Cd200r1	paracrine	0.803076
Col4a1	Itga2	paracrine	0.802603
Gnai2	F2r	paracrine	0.797059
Col4a3	Itga2	paracrine	0.792476
Gnas	Ptgir	paracrine	0.790856
Spp1	S1pr1	paracrine	0.7905
Lamb1	Itga2	paracrine	0.774409
Ccl5	Ccr1	paracrine	0.761823
Gnai2	S1pr4	paracrine	0.755525
Vasp	Cxcr2	paracrine	0.749076
Lamc2	Itga2	paracrine	0.742614
Hspg2	Itga2	paracrine	0.7021
Calm1	Kcnq5	paracrine	0.699076
Lama5	Itga2	paracrine	0.698118
Calm2	Kcnq5	paracrine	0.692012
Cxcl10	Ccr3	paracrine	0.684614
Fn1	C5ar1	paracrine	0.668223
Col4a5	Itga2	paracrine	0.663135
Lamc1	Itga2	paracrine	0.651128
Nectin2	Cd226	paracrine	0.65085
Alox5ap	Alox5	paracrine	0.645274
Gnai2	S1pr1	paracrine	0.629218
Calm3	Kcnq5	paracrine	0.617963
Dusp18	Itga2	paracrine	0.594035
Npnt	Itga8	paracrine	0.59357
Fn1	Itga2	paracrine	0.581323
Cxcl9	Ccr3	paracrine	0.581023
Ccl4	Ccr1	paracrine	0.558281
Col4a1	Itgb8	paracrine	0.529196
Ccl5	Ccr3	paracrine	0.512187
Fyn	Thy1	paracrine	0.503519
Gnai2	Tbxa2r	paracrine	0.50193
CD2_rk	Mono_rk	interaction.type	LRscore
Ubb	Adrb2	paracrine	0.89832
Hspa8	Adrb2	paracrine	0.885094
Rps27a	Adrb2	paracrine	0.883415
B2m	Cd3d	paracrine	0.873034
Ubc	Adrb2	paracrine	0.870333
Hsp90b1	Tlr7	paracrine	0.867682
Actr2	Adrb2	paracrine	0.814685
Arpc5	Adrb2	paracrine	0.809088
B2m	Klrd1	paracrine	0.790412
Gnai2	S1pr5	paracrine	0.784027
B2m	Cd247	paracrine	0.745693
Gnas	Ptgir	paracrine	0.731882
Cx3cl1	Cx3cr1	paracrine	0.708708
Adm	Adrb2	paracrine	0.689731
Icam1	Itgax	paracrine	0.6892
Gnai2	Fpr1	paracrine	0.667512
Rtn4	Gjb2	paracrine	0.642558
Spp1	S1pr1	paracrine	0.627641
Efnb2	Pecam1	paracrine	0.613516
Gnai2	C5ar1	paracrine	0.594047
Calm1	Pde1b	paracrine	0.590484
Calm2	Pde1b	paracrine	0.582394
Il1b	Adrb2	paracrine	0.581766
Irak4	Tlr7	paracrine	0.571996
Cxcl10	Cxcr3	paracrine	0.56463
Gnai2	S1pr4	paracrine	0.543049
C3	Itgax	paracrine	0.525127
Pdap1	Pdgfrb	paracrine	0.519811
Gnai2	Cxcr3	paracrine	0.515177
Calm3	Pde1b	paracrine	0.500994
CD2_rk	NK_rk	interaction.type	LRscore
B2m	Klrd1	paracrine	0.949867
B2m	Cd247	paracrine	0.899493
B2m	Cd3d	paracrine	0.894811
Col4a4	Itga2	paracrine	0.8467
Spp1	S1pr1	paracrine	0.830656
Ubb	Adrb2	paracrine	0.818302
Cdh1	Klrg1	paracrine	0.812816
Col4a1	Itga2	paracrine	0.80839
Col4a3	Itga2	paracrine	0.798486
Hspa8	Adrb2	paracrine	0.797019
Rps27a	Adrb2	paracrine	0.794353
Lamb1	Itga2	paracrine	0.780798
Ubc	Adrb2	paracrine	0.773835
Cxcl10	Cxcr3	paracrine	0.756592
Lamc2	Itga2	paracrine	0.749611
Gnai2	S1pr5	paracrine	0.736842
Gnai2	S1pr4	paracrine	0.736547
Gnai2	Cxcr3	paracrine	0.718055
Hspg2	Itga2	paracrine	0.709768
Lama5	Itga2	paracrine	0.705846
Icam1	Itgax	paracrine	0.704818
Actr2	Adrb2	paracrine	0.691456
Gnai2	S1pr1	paracrine	0.68809
Fyn	Thy1	paracrine	0.684724
Arpc5	Adrb2	paracrine	0.683582
Col4a5	Itga2	paracrine	0.671338
Calm1	Hmmr	paracrine	0.669175
Cxcl9	Cxcr3	paracrine	0.665077
Lamc1	Itga2	paracrine	0.659473
Calm1	Pde1b	paracrine	0.64488
Nectin2	Cd226	paracrine	0.641519
Calm2	Pde1b	paracrine	0.637204
Gnai2	F2r	paracrine	0.634501
Dusp18	Itga2	paracrine	0.602912
Ccl5	Cxcr3	paracrine	0.600557
Fn1	Itga2	paracrine	0.590287
Calm1	Kcnq5	paracrine	0.588849
Calm1	Mylk	paracrine	0.586252
Calm2	Kcnq5	paracrine	0.58075
Calm2	Mylk	paracrine	0.578138
Cd200	Cd200r1	paracrine	0.568216
Calm3	Pde1b	paracrine	0.558387
C3	Itgax	paracrine	0.543529
Adm	Adrb2	paracrine	0.531222
Itgb2	Thy1	paracrine	0.519824
CD2_rk	Neutro_rk	interaction.type	LRscore
Ubb	Adrb2	paracrine	0.900313
Gnai2	Cxcr2	paracrine	0.896195
Hspa8	Adrb2	paracrine	0.887313
Rps27a	Adrb2	paracrine	0.885663
Ubc	Adrb2	paracrine	0.872797
B2m	Cd3d	paracrine	0.854464
Gnai2	C5ar1	paracrine	0.834286
Vasp	Cxcr2	paracrine	0.819195
Actr2	Adrb2	paracrine	0.817985
Ccl5	Ccr1	paracrine	0.81625
Arpc5	Adrb2	paracrine	0.812465
Gnai2	Fpr1	paracrine	0.778015
Arf1	Chrm3	paracrine	0.734056
Bsg	Sele	paracrine	0.725394
Il1b	Il1r2	paracrine	0.720772
Adm	Adrb2	paracrine	0.694422
Calm1	Pde1b	paracrine	0.676441
Calm2	Pde1b	paracrine	0.669097
Fn1	C5ar1	paracrine	0.656452
Ccl4	Ccr1	paracrine	0.637061
Calm3	Pde1b	paracrine	0.59278
Il1b	Adrb2	paracrine	0.587112
Il1rn	Il1r2	paracrine	0.586939
Icam1	Itgax	paracrine	0.56991
C3	C5ar2	paracrine	0.566066
Hspg2	Chrm3	paracrine	0.559872
Ccl12	Ccr1	paracrine	0.558184
Gnai2	P2ry12	paracrine	0.540198
Gnai2	S1pr4	paracrine	0.539176
Cd14	Tlr6	paracrine	0.534651
CD2_rk	PT1_rk	interaction.type	LRscore
B2m	Cd3d	paracrine	0.875053
Calm1	Mylk	paracrine	0.780298
B2m	Klrd1	paracrine	0.779951
Calm2	Mylk	paracrine	0.774526
B2m	Cd247	paracrine	0.773413
Col4a1	Itgb8	paracrine	0.756245
Hsp90aa1	Cftr	paracrine	0.720705
Rtn4	Gjb2	paracrine	0.719418
Gnai2	Adra2b	paracrine	0.717007
Calm3	Mylk	paracrine	0.71206
Spp1	S1pr1	paracrine	0.689932
Hsp90aa1	Fgfr3	paracrine	0.675295
Efemp2	Aqp1	paracrine	0.585448
Gnai2	Lpar3	paracrine	0.555836
Calm1	Hmmr	paracrine	0.542871
Apoe	Chrna4	paracrine	0.535827
Cxcl10	Cxcr3	paracrine	0.533925
Fn1	Itgb8	paracrine	0.514439
P4hb	Mttp	paracrine	0.510579
Fyn	Thy1	paracrine	0.508708
Ubb	Adrb2	paracrine	0.500696
Gnai2	S1pr1	paracrine	0.500181
CD2_rk	PT2_rk	interaction.type	LRscore
B2m	Cd3d	paracrine	0.876429
B2m	Klrd1	paracrine	0.751926
Calm1	Mylk	paracrine	0.750359
Calm2	Mylk	paracrine	0.744058
Col4a1	Itgb8	paracrine	0.70478
B2m	Cd247	paracrine	0.700312
Gnai2	Adra2b	paracrine	0.678595
Rtn4	Gjb2	paracrine	0.677297
Calm3	Mylk	paracrine	0.676676
Calm1	Hmmr	paracrine	0.649531
Hsp90aa1	Fgfr3	paracrine	0.627266
Spp1	S1pr1	paracrine	0.589128
Spp1	Itga9	paracrine	0.582364
Hsp90aa1	Cftr	paracrine	0.536735
Ubb	Adrb2	paracrine	0.528378
Rtn4	Rtn4r	paracrine	0.514908
Efemp2	Aqp1	paracrine	0.511354
Fyn	Thy1	paracrine	0.502887
CD2_rk	PT3_rk	interaction.type	LRscore
Calm1	Mylk	paracrine	0.883503
Calm2	Mylk	paracrine	0.880026
B2m	Cd3d	paracrine	0.870363
Calm3	Mylk	paracrine	0.84078
Col4a1	Itgb8	paracrine	0.836214
Hsp90aa1	Cftr	paracrine	0.821198
Hsp90aa1	Fgfr3	paracrine	0.798583
B2m	Cd247	paracrine	0.761356
Gnai2	Adra2b	paracrine	0.739845
B2m	Klrd1	paracrine	0.727777
Rtn4	Gjb2	paracrine	0.716013
Rtn4	Rtn4r	paracrine	0.652482
Apoe	Chrna4	paracrine	0.649065
Calm1	Hmmr	paracrine	0.648411
Gnai2	Lpar3	paracrine	0.645383
Fn1	Itgb8	paracrine	0.635501
Spp1	Itga9	paracrine	0.634119
Ubb	Adrb2	paracrine	0.630048
Efemp2	Aqp1	paracrine	0.617988
P4hb	Mttp	paracrine	0.610121
Fgf9	Fgfr4	paracrine	0.606278
Hspa8	Adrb2	paracrine	0.597559
Rps27a	Adrb2	paracrine	0.593609
Fgf9	Fgfr3	paracrine	0.587772
Cxcl10	Cxcr3	paracrine	0.576016
Ubc	Adrb2	paracrine	0.564054
Fgf12	Fgfr4	paracrine	0.547493
Hsp90b1	Tlr7	paracrine	0.545747
Fgf12	Fgfr3	paracrine	0.528373
Gnai2	Cxcr3	paracrine	0.526772
C1qa	Cspg4	paracrine	0.503737
CD2_rk	PT4_rk	interaction.type	LRscore
B2m	Cd3d	paracrine	0.861463
Col4a1	Itgb8	paracrine	0.751482
Calm1	Hmmr	paracrine	0.713032
B2m	Klrd1	paracrine	0.709798
Hsp90aa1	Fgfr3	paracrine	0.695679
Calm1	Mylk	paracrine	0.650232
Rtn4	Gjb2	paracrine	0.646512
Cxcl10	Cxcr3	paracrine	0.646179
B2m	Cd247	paracrine	0.642897
Calm2	Mylk	paracrine	0.642608
Gnai2	Lpar3	paracrine	0.623934
Gnai2	Adra2b	paracrine	0.611483
Gnai2	Cxcr3	paracrine	0.599417
Ubb	Adrb2	paracrine	0.593991
Npnt	Itga8	paracrine	0.582398
Hsp90aa1	Cftr	paracrine	0.580694
Apoe	Chrna4	paracrine	0.569899
Calm3	Mylk	paracrine	0.564162
Hspa8	Adrb2	paracrine	0.560544
C1qa	Cspg4	paracrine	0.557396
Rps27a	Adrb2	paracrine	0.556501
P4hb	Mttp	paracrine	0.546949
Cxcl9	Cxcr3	paracrine	0.538475
Ubc	Adrb2	paracrine	0.5264
Fn1	Itgb8	paracrine	0.508024
Fyn	Thy1	paracrine	0.502489
CD2_rk	PT5_rk	interaction.type	LRscore
Calm1	Mylk	paracrine	0.83888
Calm2	Mylk	paracrine	0.834321
B2m	Cd3d	paracrine	0.832785
Col4a1	Itgb8	paracrine	0.815733
Hsp90aa1	Fgfr3	paracrine	0.79784
Calm3	Mylk	paracrine	0.783797
Rtn4	Gjb2	paracrine	0.774964
Apoe	Chrna4	paracrine	0.773051
Hsp90aa1	Cftr	paracrine	0.762174
Gnai2	Adra2b	paracrine	0.755189
Gnai2	Lpar3	paracrine	0.73921
Calm1	Hmmr	paracrine	0.70263
B2m	Cd247	paracrine	0.68937
B2m	Klrd1	paracrine	0.688633
P4hb	Mttp	paracrine	0.675052
Fgf9	Fgfr4	paracrine	0.650313
Fn1	Itgb8	paracrine	0.601871
Fgf12	Fgfr4	paracrine	0.593696
Fgf9	Fgfr3	paracrine	0.586655
C1qa	Cspg4	paracrine	0.566295
Efemp2	Aqp1	paracrine	0.560742
Rtn4	Rtn4r	paracrine	0.530321
Fgf12	Fgfr3	paracrine	0.527224
Hsp90b1	Tlr7	paracrine	0.517451
CD2_rk	Tlymph1_rk	interaction.type	LRscore
B2m	Cd3d	paracrine	0.958927
B2m	Klrd1	paracrine	0.933554
B2m	Cd247	paracrine	0.910687
Cxcl10	Cxcr3	paracrine	0.821585
Fyn	Thy1	paracrine	0.805331
Gnai2	Cxcr3	paracrine	0.790489
Cxcl9	Cxcr3	paracrine	0.746312
Gnai2	S1pr4	paracrine	0.740566
Nectin2	Cd226	paracrine	0.732199
Gnai2	F2r	paracrine	0.719763
Cd200	Cd200r1	paracrine	0.701421
Ccl5	Cxcr3	paracrine	0.690151
Spp1	S1pr1	paracrine	0.67867
Itgb2	Thy1	paracrine	0.673426
Ubb	Adrb2	paracrine	0.606289
Nectin3	Tigit	paracrine	0.574262
Hspa8	Adrb2	paracrine	0.573127
Rps27a	Adrb2	paracrine	0.56911
Ubc	Adrb2	paracrine	0.539157
Gnai2	Tbxa2r	paracrine	0.510146
Hsp90b1	Tlr7	paracrine	0.501797
CD2_rk	Tlymph2_rk	interaction.type	LRscore
B2m	Cd3d	paracrine	0.956505
B2m	Cd247	paracrine	0.924071
B2m	Klrd1	paracrine	0.887395
Spp1	S1pr1	paracrine	0.887007
Cxcl10	Cxcr3	paracrine	0.852312
Gnai2	Cxcr3	paracrine	0.825434
Cxcl9	Cxcr3	paracrine	0.786637
Gnai2	S1pr1	paracrine	0.779276
Gnai2	S1pr4	paracrine	0.775036
Fyn	Thy1	paracrine	0.770607
Col4a1	Itgb8	paracrine	0.739014
Ccl5	Cxcr3	paracrine	0.736248
Cdh1	Klrg1	paracrine	0.706755
Icam1	Il2ra	paracrine	0.704254
Cd200	Cd200r1	paracrine	0.69993
Ubb	Adrb2	paracrine	0.698577
Nectin2	Cd226	paracrine	0.684538
Hspa8	Adrb2	paracrine	0.668944
Rps27a	Adrb2	paracrine	0.665302
Gnai2	F2r	paracrine	0.655828
Ubc	Adrb2	paracrine	0.63778
Slpi	Cd4	paracrine	0.63175
Itgb2	Thy1	paracrine	0.626098
Col4a4	Itga2	paracrine	0.624749
Gnai2	Tbxa2r	paracrine	0.570567
Col4a1	Itga2	paracrine	0.559809
Col4a3	Itga2	paracrine	0.544299
Nectin3	Tigit	paracrine	0.537684
Pdgfb	S1pr1	paracrine	0.537673
Actr2	Adrb2	paracrine	0.535585
Il7	Il7r	paracrine	0.532503
Il12a	Cd28	paracrine	0.527258
Arpc5	Adrb2	paracrine	0.526458
Lamb1	Itga2	paracrine	0.517774
Calm1	Pde1b	paracrine	0.514731
Calm2	Pde1b	paracrine	0.506396
Cxcl10	Ccr3	paracrine	0.506158
Ptma	Vipr1	paracrine	0.505608
Spp1	Itga9	paracrine	0.503264
CD2_rk	cDC_rk	interaction.type	LRscore
B2m	Klrd1	paracrine	0.921812
B2m	Cd3d	paracrine	0.820443
Icam1	Itgax	paracrine	0.757261
Timp3	Kdr	paracrine	0.754935
Col18a1	Kdr	paracrine	0.738463
Ubb	Adrb2	paracrine	0.733949
Calm1	Hmmr	paracrine	0.716905
Hspa8	Adrb2	paracrine	0.706332
Rps27a	Adrb2	paracrine	0.702919
Ubc	Adrb2	paracrine	0.676988
Cd200	Cd200r1	paracrine	0.667706
Cxcl10	Cxcr3	paracrine	0.659264
App	Ngfr	paracrine	0.645322
Vegfa	Kdr	paracrine	0.621649
B2m	Cd247	paracrine	0.617661
Gnai2	Cxcr3	paracrine	0.613196
Gnai2	Lpar3	paracrine	0.611207
C3	Itgax	paracrine	0.60872
Calm1	Pde1b	paracrine	0.603299
Calm2	Pde1b	paracrine	0.595289
Lrpap1	Lrp8	paracrine	0.579255
Actr2	Adrb2	paracrine	0.578545
Arpc5	Adrb2	paracrine	0.569584
Rtn4	Ngfr	paracrine	0.561762
Gnai2	S1pr4	paracrine	0.561702
Spp1	S1pr1	paracrine	0.560945
Cxcl9	Cxcr3	paracrine	0.552786
Nectin2	Cd226	paracrine	0.545346
Apoe	Lrp8	paracrine	0.538902
Npnt	Itga8	paracrine	0.536617
Hsp90b1	Tlr7	paracrine	0.532766
Calm3	Pde1b	paracrine	0.514306
Ccl5	Ccr1	paracrine	0.504748
Ptma	Vipr1	paracrine	0.501093
CD2_rk	pDC_rk	interaction.type	LRscore
B2m	Klrd1	paracrine	0.941454
Hsp90b1	Tlr7	paracrine	0.897289
B2m	Cd3d	paracrine	0.846476
Lrpap1	Lrp8	paracrine	0.84068
Apoe	Lrp8	paracrine	0.8175
Cxcl10	Cxcr3	paracrine	0.808502
Gnai2	Cxcr3	paracrine	0.775748
Timp3	Kdr	paracrine	0.772949
Col18a1	Kdr	paracrine	0.757299
Ubb	Adrb2	paracrine	0.755018
Gnai2	Tbxa2r	paracrine	0.736236
Gnai2	S1pr4	paracrine	0.731917
Cxcl9	Cxcr3	paracrine	0.729527
Hspa8	Adrb2	paracrine	0.728779
B2m	Cd247	paracrine	0.727178
Rps27a	Adrb2	paracrine	0.725526
Ubc	Adrb2	paracrine	0.700728
Cd200	Cd200r1	paracrine	0.700718
Efna4	Epha2	paracrine	0.689729
Efna1	Epha2	paracrine	0.682221
Icam1	Itgax	paracrine	0.676284
Ccl5	Cxcr3	paracrine	0.671287
Gnai2	P2ry12	paracrine	0.654569
Vegfa	Kdr	paracrine	0.644852
Irak4	Tlr7	paracrine	0.640341
App	Ngfr	paracrine	0.639138
Actr2	Adrb2	paracrine	0.605302
Efnb2	Pecam1	paracrine	0.6008
Slpi	Cd4	paracrine	0.599232
Arpc5	Adrb2	paracrine	0.596513
Slit2	Robo2	paracrine	0.588366
Efna5	Epha2	paracrine	0.56954
Il7	Il7r	paracrine	0.555475
Rtn4	Ngfr	paracrine	0.555125
Calm1	Hmmr	paracrine	0.54239
Lamc2	Col17a1	paracrine	0.529387
Fyn	Thy1	paracrine	0.527454
Tgm2	Tbxa2r	paracrine	0.52528
C3	Itgax	paracrine	0.510239
CD3_rk	Blymph_rk	interaction.type	LRscore
Calm1	Sell	paracrine	0.910231
Calm2	Sell	paracrine	0.908382
Calm3	Sell	paracrine	0.866628
Spp1	S1pr1	paracrine	0.855844
Gnai2	S1pr1	paracrine	0.783302
Gnai2	S1pr4	paracrine	0.692141
Plau	Plaur	paracrine	0.650673
Podxl2	Sell	paracrine	0.638895
Calm1	Kcnq5	paracrine	0.622308
St6gal1	Cd22	paracrine	0.61879
Calm2	Kcnq5	paracrine	0.617023
Mmp12	Plaur	paracrine	0.601223
C3	Cd19	paracrine	0.588658
Gnai2	Cxcr3	paracrine	0.551021
Ccl5	Cxcr3	paracrine	0.518026
Calm3	Kcnq5	paracrine	0.513587
Adm	Calcrl	paracrine	0.505108
CD3_rk	CD1_rk	interaction.type	LRscore
Gnai2	Ednrb	paracrine	0.708506
Edn3	Ednrb	paracrine	0.700963
Hbegf	Erbb4	paracrine	0.669462
C1qa	Cspg4	paracrine	0.623554
Jag1	Notch3	paracrine	0.612744
Vegfa	Ephb2	paracrine	0.5814
Adm	Ramp2	paracrine	0.577857
Vegfb	Tyro3	paracrine	0.528421
Nrtn	Gfra1	paracrine	0.52636
Calm1	Cacna1c	paracrine	0.523762
Adam17	Erbb4	paracrine	0.519345
Calm2	Cacna1c	paracrine	0.518166
Adm	Ramp3	paracrine	0.506424
Dll1	Notch3	paracrine	0.502435
CD3_rk	CD2_rk	interaction.type	LRscore
Gnas	Adcy1	paracrine	0.733678
Calm1	Sell	paracrine	0.625914
Calm2	Sell	paracrine	0.620648
Gnai2	Ednrb	paracrine	0.606255
Edn3	Ednrb	paracrine	0.597569
Gnai2	Adcy1	paracrine	0.584593
Vegfb	Tyro3	paracrine	0.544982
Calm3	Sell	paracrine	0.517425
Rtn4	Cntnap1	paracrine	0.516255
CD3_rk	DCT_rk	interaction.type	LRscore
Calm1	Sell	paracrine	0.693902
Calm2	Sell	paracrine	0.689118
Gnas	Adcy1	paracrine	0.677114
Calm3	Sell	paracrine	0.592287
Pdap1	Pdgfrb	paracrine	0.585011
Hbegf	Erbb4	paracrine	0.583346
Gnai2	Ednrb	paracrine	0.581496
Edn3	Ednrb	paracrine	0.572648
Gnai2	F2r	paracrine	0.54362
Gnai2	Cxcr3	paracrine	0.540932
Col18a1	Kdr	paracrine	0.540504
Gnai2	Adcy1	paracrine	0.517202
Efemp2	Aqp1	paracrine	0.514849
Ccl5	Cxcr3	paracrine	0.507859
Spp1	S1pr1	paracrine	0.506756
Calm1	Cacna1c	paracrine	0.504653
CD3_rk	EC_rk	interaction.type	LRscore
Col18a1	Kdr	paracrine	0.916207
Spp1	S1pr1	paracrine	0.903292
Vegfb	Flt1	paracrine	0.897531
Timp3	Kdr	paracrine	0.88498
Adm	Ramp2	paracrine	0.871839
Gnai2	S1pr1	paracrine	0.850455
Vegfa	Kdr	paracrine	0.848704
Vegfa	Flt1	paracrine	0.846935
Adm	Calcrl	paracrine	0.841696
Pigf	Flt1	paracrine	0.838887
Adm	Ramp3	paracrine	0.825974
Gnai2	F2r	paracrine	0.823729
Gnai2	Ednrb	paracrine	0.813002
Bsg	Sele	paracrine	0.810819
Edn3	Ednrb	paracrine	0.807428
Gnai2	Tbxa2r	paracrine	0.806499
Arf1	Chrm3	paracrine	0.796889
Bmp7	Eng	paracrine	0.789333
Slit2	Robo4	paracrine	0.7687
Gnai2	Unc5b	paracrine	0.745785
Qdpr	Dysf	paracrine	0.734737
Tgfb2	Eng	paracrine	0.707845
Ccl5	Ackr2	paracrine	0.664689
Gnai2	S1pr4	paracrine	0.661567
Tgfb3	Eng	paracrine	0.657377
Angpt1	Tek	paracrine	0.657103
Efemp2	Aqp1	paracrine	0.64426
Gnas	Vipr1	paracrine	0.635373
Ptma	Vipr1	paracrine	0.629799
Tgm2	Tbxa2r	paracrine	0.629242
Anxa1	Dysf	paracrine	0.619861
Angpt1	Tie1	paracrine	0.61538
Calm1	Vipr1	paracrine	0.613961
Efna1	Epha4	paracrine	0.609297
Angptl2	Tie1	paracrine	0.602323
Efemp2	Plscr4	paracrine	0.590016
Edn1	Ednrb	paracrine	0.583724
Calm1	Sell	paracrine	0.571414
Calm2	Sell	paracrine	0.565913
Serping1	Sele	paracrine	0.561374
Pdgfb	S1pr1	paracrine	0.560943
Plau	Plaur	paracrine	0.548044
Adm	Gpr182	paracrine	0.536354
Pdgfc	Kdr	paracrine	0.516054
Pdgfc	Flt1	paracrine	0.512628
Sema6d	Kdr	paracrine	0.500411
CD3_rk	LOH1_rk	interaction.type	LRscore
Gnas	Adcy1	paracrine	0.848514
Hbegf	Erbb4	paracrine	0.801913
Gnai2	Adcy1	paracrine	0.741022
Calm1	Sell	paracrine	0.699096
Calm2	Sell	paracrine	0.694358
Adam17	Erbb4	paracrine	0.683512
Dcn	Erbb4	paracrine	0.651233
Btc	Erbb4	paracrine	0.608244
Vegfa	Ephb2	paracrine	0.605855
Calm3	Sell	paracrine	0.598207
Egf	Erbb4	paracrine	0.595436
Gnai2	F2r	paracrine	0.57323
Gnai2	S1pr4	paracrine	0.564104
Gnas	Ptgir	paracrine	0.546337
Spp1	S1pr1	paracrine	0.523169
CD3_rk	LOH2_rk	interaction.type	LRscore
Efemp2	Aqp1	paracrine	0.822766
Gnai2	F2r	paracrine	0.675282
Adm	Ramp2	paracrine	0.609093
Efna1	Epha4	paracrine	0.580353
Gnai2	Cxcr3	paracrine	0.579187
Hbegf	Erbb4	paracrine	0.577545
Hras	Grin2d	paracrine	0.562486
Efna1	Epha7	paracrine	0.551789
Ccl5	Cxcr3	paracrine	0.546559
Qdpr	Dysf	paracrine	0.510249
Jag1	Notch3	paracrine	0.510057
Hspa1b	Grin2d	paracrine	0.501191
CD3_rk	Macro1_rk	interaction.type	LRscore
Gnai2	Fpr1	paracrine	0.698857
Vegfb	Flt1	paracrine	0.678734
Calm1	Sell	paracrine	0.669874
Calm2	Sell	paracrine	0.664896
Gnai2	P2ry12	paracrine	0.635921
C3	C3ar1	paracrine	0.6125
Bmp7	Eng	paracrine	0.590227
Gnai2	Cxcr3	paracrine	0.588578
Npnt	Itga8	paracrine	0.572189
Vegfa	Flt1	paracrine	0.571661
Calm3	Sell	paracrine	0.56528
Pigf	Flt1	paracrine	0.556716
Ccl5	Cxcr3	paracrine	0.556121
Arf1	Chrm3	paracrine	0.548182
Ccl7	Ccr2	paracrine	0.545547
Adm	Calcrl	paracrine	0.534936
CD3_rk	Macro2_rk	interaction.type	LRscore
Vegfb	Flt1	paracrine	0.619945
Npnt	Itga8	paracrine	0.591179
Gnai2	Fpr1	paracrine	0.584336
Calm1	Sell	paracrine	0.58093
Calm2	Sell	paracrine	0.575461
Gnai2	Cxcr3	paracrine	0.538039
Nectin2	Cd226	paracrine	0.536219
Adm	Calcrl	paracrine	0.536002
Icam1	Il2ra	paracrine	0.527422
Spp1	S1pr1	paracrine	0.513942
Gnai2	P2ry12	paracrine	0.512836
Ccl7	Ccr2	paracrine	0.508505
Vegfa	Flt1	paracrine	0.507496
C3	C3ar1	paracrine	0.505636
Ccl5	Cxcr3	paracrine	0.504948
CD3_rk	Macro_Mono_rk	interaction.type	LRscore
Calm1	Sell	paracrine	0.861548
Calm2	Sell	paracrine	0.858851
Vegfb	Flt1	paracrine	0.803991
Calm3	Sell	paracrine	0.799506
Gnas	Ptgir	paracrine	0.743621
Vegfa	Flt1	paracrine	0.721537
Pigf	Flt1	paracrine	0.709161
Plau	Plaur	paracrine	0.65046
Ccl7	Ccr2	paracrine	0.637993
Mmp12	Plaur	paracrine	0.600999
Spp1	S1pr1	paracrine	0.591108
Nectin2	Cd226	paracrine	0.538257
Podxl2	Sell	paracrine	0.520568
Col18a1	Kdr	paracrine	0.502745
CD3_rk	Mast_Baso_rk	interaction.type	LRscore
Calm1	Sell	paracrine	0.905967
Calm2	Sell	paracrine	0.904039
Calm3	Sell	paracrine	0.860609
Gnai2	Cxcr2	paracrine	0.853883
Vasp	Cxcr2	paracrine	0.808047
Gnas	Ptgir	paracrine	0.804831
Gnai2	F2r	paracrine	0.801383
Il18	Il18rap	paracrine	0.766404
Gnai2	S1pr4	paracrine	0.760468
Spp1	S1pr1	paracrine	0.741157
Col4a4	Itga2	paracrine	0.721697
Calm1	Kcnq5	paracrine	0.716584
Nectin2	Cd226	paracrine	0.713091
Calm2	Kcnq5	paracrine	0.712008
Lamc2	Itga2	paracrine	0.699916
Lama5	Itga2	paracrine	0.679429
Lamb1	Itga2	paracrine	0.668989
Col4a1	Itga2	paracrine	0.657539
Lamc1	Itga2	paracrine	0.646888
C3	C3ar1	paracrine	0.636948
Gnai2	S1pr1	paracrine	0.635483
Plau	Plaur	paracrine	0.627913
Podxl2	Sell	paracrine	0.627023
Calm3	Kcnq5	paracrine	0.618358
Ccl5	Ccr3	paracrine	0.615407
Alox5ap	Alox5	paracrine	0.594599
Dusp18	Itga2	paracrine	0.590409
Col4a5	Itga2	paracrine	0.582028
Mmp12	Plaur	paracrine	0.577334
Hspg2	Itga2	paracrine	0.575936
Cxcl10	Ccr3	paracrine	0.530222
Cxcl9	Ccr3	paracrine	0.513354
Gnai2	Tbxa2r	paracrine	0.508666
Agrn	Atp1a3	paracrine	0.505771
Ccl7	Ccr2	paracrine	0.50471
CD3_rk	Mono_rk	interaction.type	LRscore
Gnai2	S1pr5	paracrine	0.788555
Vegfb	Flt1	paracrine	0.780429
Gnas	Ptgir	paracrine	0.748544
Vegfa	Flt1	paracrine	0.691863
Pigf	Flt1	paracrine	0.678755
Gnai2	Fpr1	paracrine	0.673466
Calm1	Sell	paracrine	0.670519
Calm2	Sell	paracrine	0.665546
Plau	Plaur	paracrine	0.660977
Rtn4	Gjb2	paracrine	0.61759
Mmp12	Plaur	paracrine	0.612116
Calm3	Sell	paracrine	0.565997
Spp1	S1pr1	paracrine	0.561231
Gnai2	S1pr4	paracrine	0.549728
Gnai2	Cxcr3	paracrine	0.521905
Agrn	Atp1a3	paracrine	0.519784
Adm	Calcrl	paracrine	0.501182
Pdap1	Pdgfrb	paracrine	0.500893
CD3_rk	NK_rk	interaction.type	LRscore
Calm1	Sell	paracrine	0.905478
Calm2	Sell	paracrine	0.903541
Calm3	Sell	paracrine	0.859921
Spp1	S1pr1	paracrine	0.788237
Cdh1	Klrg1	paracrine	0.774176
Gnai2	S1pr5	paracrine	0.742034
Gnai2	S1pr4	paracrine	0.741743
Col4a4	Itga2	paracrine	0.729056
Gnai2	Cxcr3	paracrine	0.723479
Il18	Il18rap	paracrine	0.722548
Lamc2	Itga2	paracrine	0.707618
Nectin2	Cd226	paracrine	0.704669
Ccl5	Cxcr3	paracrine	0.69617
Gnai2	S1pr1	paracrine	0.693845
Lama5	Itga2	paracrine	0.687421
Lamb1	Itga2	paracrine	0.677118
Col4a1	Itga2	paracrine	0.665809
Lamc1	Itga2	paracrine	0.655281
Gnai2	F2r	paracrine	0.640727
Podxl2	Sell	paracrine	0.625683
Cxcl10	Cxcr3	paracrine	0.617763
Calm1	Kcnq5	paracrine	0.609186
Calm2	Kcnq5	paracrine	0.603834
Cxcl9	Cxcr3	paracrine	0.601677
Dusp18	Itga2	paracrine	0.599312
Col4a5	Itga2	paracrine	0.590988
Hspg2	Itga2	paracrine	0.584933
Ccl7	Ccr2	paracrine	0.571928
Gnas	Vipr1	paracrine	0.506848
Ptma	Vipr1	paracrine	0.500853
CD3_rk	Neutro_rk	interaction.type	LRscore
Calm1	Sell	paracrine	0.932961
Calm2	Sell	paracrine	0.931545
Calm3	Sell	paracrine	0.899175
Gnai2	Cxcr2	paracrine	0.898676
Vasp	Cxcr2	paracrine	0.864664
Gnai2	Fpr1	paracrine	0.782634
Arf1	Chrm3	paracrine	0.752125
Bsg	Sele	paracrine	0.752104
Podxl2	Sell	paracrine	0.708311
Plau	Plaur	paracrine	0.694974
Mmp12	Plaur	paracrine	0.648407
Il18	Il18rap	paracrine	0.620971
Agrn	Atp1a3	paracrine	0.562689
Gnai2	P2ry12	paracrine	0.546884
Gnai2	S1pr4	paracrine	0.545864
C3	C5ar2	paracrine	0.514005
Anxa1	Fpr1	paracrine	0.507422
Adm	Calcrl	paracrine	0.501912
CD3_rk	PT1_rk	interaction.type	LRscore
Hsp90aa1	Cftr	paracrine	0.720276
Rtn4	Gjb2	paracrine	0.697289
Efemp2	Aqp1	paracrine	0.684312
Spp1	S1pr1	paracrine	0.628048
Adm	Ramp2	paracrine	0.518355
Gnai2	S1pr1	paracrine	0.506917
Apoe	Chrna4	paracrine	0.505975
CD3_rk	PT2_rk	interaction.type	LRscore
Rtn4	Gjb2	paracrine	0.653447
Gnas	Adcy1	paracrine	0.648984
Efemp2	Aqp1	paracrine	0.616307
Adm	Ramp2	paracrine	0.558108
Hsp90aa1	Cftr	paracrine	0.536205
Calm1	Sell	paracrine	0.523864
Spp1	S1pr1	paracrine	0.521091
Calm2	Sell	paracrine	0.518267
CD3_rk	PT3_rk	interaction.type	LRscore
Hsp90aa1	Cftr	paracrine	0.820885
Efemp2	Aqp1	paracrine	0.712897
Rtn4	Gjb2	paracrine	0.69373
Rtn4	Rtn4r	paracrine	0.627806
Calm1	Sell	paracrine	0.626567
Apoe	Chrna4	paracrine	0.62135
Calm2	Sell	paracrine	0.621305
Gnas	Adcy1	paracrine	0.61381
C1qa	Cspg4	paracrine	0.590558
Adm	Ramp2	paracrine	0.555997
Fgf9	Fgfr4	paracrine	0.554515
Il16	Kcnj15	paracrine	0.533506
Gnai2	Cxcr3	paracrine	0.533484
Calm3	Sell	paracrine	0.518122
Ccl5	Cxcr3	paracrine	0.50037
CD3_rk	PT4_rk	interaction.type	LRscore
C1qa	Cspg4	paracrine	0.64151
Rtn4	Gjb2	paracrine	0.621658
Gnai2	Cxcr3	paracrine	0.60587
Efemp2	Aqp1	paracrine	0.595457
Hsp90aa1	Cftr	paracrine	0.580175
Ccl5	Cxcr3	paracrine	0.573789
Adm	Ramp2	paracrine	0.571125
Apoe	Chrna4	paracrine	0.540359
CD3_rk	PT5_rk	interaction.type	LRscore
Hsp90aa1	Cftr	paracrine	0.761787
Rtn4	Gjb2	paracrine	0.755728
Apoe	Chrna4	paracrine	0.751376
Efemp2	Aqp1	paracrine	0.662097
C1qa	Cspg4	paracrine	0.649781
Calm1	Sell	paracrine	0.604852
Fgf9	Fgfr4	paracrine	0.600524
Calm2	Sell	paracrine	0.59948
Adm	Ramp2	paracrine	0.599459
Gnas	Adcy1	paracrine	0.596144
Il16	Kcnj15	paracrine	0.574091
Rtn4	Rtn4r	paracrine	0.503569
CD3_rk	Tlymph1_rk	interaction.type	LRscore
Gnai2	Cxcr3	paracrine	0.794917
Nectin2	Cd226	paracrine	0.784735
Ccl5	Cxcr3	paracrine	0.772444
Gnai2	S1pr4	paracrine	0.74571
Gnai2	F2r	paracrine	0.725166
Cxcl10	Cxcr3	paracrine	0.705391
Cxcl9	Cxcr3	paracrine	0.691149
Spp1	S1pr1	paracrine	0.61579
Gnai2	Tbxa2r	paracrine	0.516878
CD3_rk	Tlymph2_rk	interaction.type	LRscore
Spp1	S1pr1	paracrine	0.856261
Gnai2	Cxcr3	paracrine	0.829283
Ccl5	Cxcr3	paracrine	0.809674
Calm1	Sell	paracrine	0.792023
Calm2	Sell	paracrine	0.788305
Gnai2	S1pr1	paracrine	0.783876
Gnai2	S1pr4	paracrine	0.779699
Cxcl10	Cxcr3	paracrine	0.750042
Nectin2	Cd226	paracrine	0.743144
Cxcl9	Cxcr3	paracrine	0.737154
Icam1	Il2ra	paracrine	0.730334
Calm3	Sell	paracrine	0.709337
Gnai2	F2r	paracrine	0.661885
Cdh1	Klrg1	paracrine	0.6555
Adm	Ramp3	paracrine	0.585084
Gnai2	Tbxa2r	paracrine	0.577157
Il18	Il18rap	paracrine	0.574343
Ccl5	Ccr4	paracrine	0.562813
Adm	Calcrl	paracrine	0.521461
Gnas	Vipr1	paracrine	0.520689
Ccl7	Cxcr3	paracrine	0.516683
Ptma	Vipr1	paracrine	0.514701
Calm1	Kcnq5	paracrine	0.505753
Calm2	Kcnq5	paracrine	0.500147
CD3_rk	cDC_rk	interaction.type	LRscore
Calm1	Sell	paracrine	0.804518
Calm2	Sell	paracrine	0.800967
Col18a1	Kdr	paracrine	0.756498
Calm3	Sell	paracrine	0.725076
Timp3	Kdr	paracrine	0.686141
App	Ngfr	paracrine	0.628737
Gnai2	Cxcr3	paracrine	0.619568
Nectin2	Cd226	paracrine	0.615278
Vegfa	Kdr	paracrine	0.614474
Ccl5	Cxcr3	paracrine	0.587843
Adm	Ramp3	paracrine	0.587442
Gnai2	S1pr4	paracrine	0.568325
Rtn4	Ngfr	paracrine	0.535232
Ccl7	Ccr2	paracrine	0.522621
Gnas	Vipr1	paracrine	0.51618
Vegfb	Flt1	paracrine	0.515156
Ptma	Vipr1	paracrine	0.51019
Cxcl10	Cxcr3	paracrine	0.501499
CD3_rk	pDC_rk	interaction.type	LRscore
Calm1	Sell	paracrine	0.93037
Calm2	Sell	paracrine	0.928903
Calm3	Sell	paracrine	0.895424
Gnai2	Cxcr3	paracrine	0.780401
Col18a1	Kdr	paracrine	0.774432
Ccl5	Cxcr3	paracrine	0.756825
Gnai2	Tbxa2r	paracrine	0.741436
Gnai2	S1pr4	paracrine	0.737172
Plau	Plaur	paracrine	0.721683
Timp3	Kdr	paracrine	0.707251
Podxl2	Sell	paracrine	0.699831
Cxcl10	Cxcr3	paracrine	0.687034
Mmp12	Plaur	paracrine	0.6773
Cxcl9	Cxcr3	paracrine	0.672316
Gnai2	P2ry12	paracrine	0.660636
Vegfa	Kdr	paracrine	0.637861
App	Ngfr	paracrine	0.622432
Agrn	Atp1a3	paracrine	0.591791
Nectin2	Cd226	paracrine	0.539995
Tgm2	Tbxa2r	paracrine	0.53867
Vegfa	Ephb2	paracrine	0.533817
Rtn4	Ngfr	paracrine	0.52853
Slit2	Robo2	paracrine	0.517861
Adm	Calcrl	paracrine	0.517758
Serpine1	Plaur	paracrine	0.505525
DCT_rk	CD1_rk	interaction.type	LRscore
Calm1	Pde1c	paracrine	0.859715
Calm2	Pde1c	paracrine	0.808968
Ccl5	Adra2a	paracrine	0.782568
Calm3	Pde1c	paracrine	0.758588
Cxcl9	Adra2a	paracrine	0.729681
App	Adra2a	paracrine	0.69967
Cxcl10	Adra2a	paracrine	0.682416
Gnai2	Adra2a	paracrine	0.676238
C3	Adra2a	paracrine	0.564506
Hebp1	Adra2a	paracrine	0.558393
Anxa1	Adra2a	paracrine	0.509648
DCT_rk	CD2_rk	interaction.type	LRscore
Calm1	Pde1c	paracrine	0.793446
Calm2	Pde1c	paracrine	0.726356
Calm3	Pde1c	paracrine	0.663258
Ccl5	Adra2a	paracrine	0.502094
DCT_rk	CD3_rk	interaction.type	LRscore
Gnas	Tshr	paracrine	0.772465
Calm1	Pde1c	paracrine	0.759167
Calr	Tshr	paracrine	0.741346
Psap	Gpr37	paracrine	0.689101
Calm2	Pde1c	paracrine	0.685359
Gnai2	Tshr	paracrine	0.659448
Calm1	Trpc5	paracrine	0.655983
Ccl5	Adra2a	paracrine	0.637895
Calm3	Pde1c	paracrine	0.617782
Cxcl9	Adra2a	paracrine	0.569191
Calm2	Trpc5	paracrine	0.568524
App	Adra2a	paracrine	0.532771
Cxcl10	Adra2a	paracrine	0.512608
Gnai2	Adra2a	paracrine	0.505521
DCT_rk	EC_rk	interaction.type	LRscore
Ccl5	Ackr2	paracrine	0.780447
Gnai2	Ptpru	paracrine	0.737826
Ccl4	Ackr2	paracrine	0.654443
Ptma	Vipr1	paracrine	0.61382
Calm1	Vipr1	paracrine	0.599578
Gnas	Vipr1	paracrine	0.587169
Angptl4	Tie1	paracrine	0.572914
Angpt1	Tie1	paracrine	0.552115
Edn1	Adgrl4	paracrine	0.544538
Angpt2	Tie1	paracrine	0.52905
DCT_rk	LOH1_rk	interaction.type	LRscore
Gnas	Tshr	paracrine	0.618699
Calr	Tshr	paracrine	0.578038
DCT_rk	LOH2_rk	interaction.type	LRscore
Gnas	Tshr	paracrine	0.68453
Calm1	Pde1c	paracrine	0.674291
Calr	Tshr	paracrine	0.646882
Calm2	Pde1c	paracrine	0.588568
Gnai2	Tshr	paracrine	0.553104
Calm3	Pde1c	paracrine	0.514917
DCT_rk	Mast_Baso_rk	interaction.type	LRscore
Ccl5	Ccr3	paracrine	0.741563
Cxcl9	Ccr3	paracrine	0.682746
Cxcl10	Ccr3	paracrine	0.63142
Ccl4	Ccr3	paracrine	0.604551
DCT_rk	Neutro_rk	interaction.type	LRscore
C3	C5ar2	paracrine	0.652726
Agrn	Atp1a3	paracrine	0.516636
DCT_rk	PT3_rk	interaction.type	LRscore
Gnas	Tshr	paracrine	0.548542
Calr	Tshr	paracrine	0.506368
DCT_rk	Tlymph2_rk	interaction.type	LRscore
Ccl5	Ccr3	paracrine	0.575343
Cxcl9	Ccr3	paracrine	0.503998
DCT_rk	cDC_rk	interaction.type	LRscore
App	Ngfr	paracrine	0.512028
DCT_rk	pDC_rk	interaction.type	LRscore
Agrn	Atp1a3	paracrine	0.546332
Ccl5	Ccr3	paracrine	0.531689
App	Ngfr	paracrine	0.505301
EC_rk	Blymph_rk	interaction.type	LRscore
Hsp90b1	Tlr7	paracrine	0.706354
Calm1	Kcnq5	paracrine	0.669046
Calm1	Aqp6	paracrine	0.60794
Calm2	Kcnq5	paracrine	0.58028
Calm1	Egfr	paracrine	0.568448
Calm1	Scn4a	paracrine	0.546775
Gnai2	Egfr	paracrine	0.531819
Calm1	Pde1c	paracrine	0.524
Hsp90aa1	Egfr	paracrine	0.523481
Calm2	Aqp6	paracrine	0.514673
Calm3	Kcnq5	paracrine	0.508567
EC_rk	CD1_rk	interaction.type	LRscore
Calm1	Kcnq1	paracrine	0.913599
Ubb	Fgfr2	paracrine	0.905618
Rps27a	Fgfr2	paracrine	0.895405
Calm1	Pde1c	paracrine	0.888719
Gnas	Adora1	paracrine	0.882983
Calm1	Egfr	paracrine	0.881783
Calm2	Kcnq1	paracrine	0.878515
Ubc	Fgfr2	paracrine	0.871786
Gnai2	Adora1	paracrine	0.87118
Gnai2	Egfr	paracrine	0.865454
Hsp90aa1	Egfr	paracrine	0.861511
Calm2	Pde1c	paracrine	0.845244
Calm3	Kcnq1	paracrine	0.844065
App	Slc45a3	paracrine	0.8416
Calm2	Egfr	paracrine	0.836097
Calm1	Aqp6	paracrine	0.83422
Gnai2	Adra2a	paracrine	0.812471
App	Adra2a	paracrine	0.803712
Calm3	Pde1c	paracrine	0.80347
Anxa1	Egfr	paracrine	0.794441
Icam1	Egfr	paracrine	0.793609
Calm3	Egfr	paracrine	0.79246
Calm2	Aqp6	paracrine	0.774847
Fgf1	Fgfr2	paracrine	0.772928
Mapk1	Fgfr2	paracrine	0.772883
Fgf1	Egfr	paracrine	0.742352
Bmp6	Bmpr1a	paracrine	0.736083
Tfpi	F3	paracrine	0.730343
Anxa1	Adra2a	paracrine	0.722461
Cxcl10	Adra2a	paracrine	0.721497
Hbegf	Egfr	paracrine	0.72107
Calm3	Aqp6	paracrine	0.720357
Ccl5	Adra2a	paracrine	0.716714
Cxcl9	Adra2a	paracrine	0.706437
Bmp6	Bmpr1b	paracrine	0.683668
Efnb2	Ephb2	paracrine	0.683122
Bmp2	Bmpr1a	paracrine	0.660245
Ccl5	Sdc1	paracrine	0.6584
Hspg2	Sdc1	paracrine	0.658397
Efnb2	Ephb6	paracrine	0.63512
Lama5	Sdc1	paracrine	0.612307
Hbegf	Erbb4	paracrine	0.604342
Adam17	Erbb4	paracrine	0.603836
Bmp2	Bmpr1b	paracrine	0.600934
Efnb1	Ephb2	paracrine	0.598742
Spink1	Egfr	paracrine	0.591617
Apln	Adra2a	paracrine	0.578045
Calm1	Cacna1c	paracrine	0.574354
Dll4	Notch3	paracrine	0.565763
Jag2	Notch3	paracrine	0.56327
Hebp1	Adra2a	paracrine	0.553558
Calm1	Pde1b	paracrine	0.553308
Efnb1	Ephb6	paracrine	0.546445
Sema3f	Plxna3	paracrine	0.545669
Efna1	Ephb6	paracrine	0.545054
Vegfa	Egfr	paracrine	0.54284
Gnai2	C5ar1	paracrine	0.540485
Bmp4	Bmpr1a	paracrine	0.528339
Cxcl12	Adra2a	paracrine	0.528184
Efna1	Epha1	paracrine	0.526822
Gas6	Tyro3	paracrine	0.519702
Thbs2	Notch3	paracrine	0.519415
EC_rk	CD2_rk	interaction.type	LRscore
Calm1	Kcnq1	paracrine	0.91099
Ubb	Fgfr2	paracrine	0.887951
Rps27a	Fgfr2	paracrine	0.876088
Calm2	Kcnq1	paracrine	0.874992
Ubc	Fgfr2	paracrine	0.848843
Calm3	Kcnq1	paracrine	0.839724
Calm1	Pde1c	paracrine	0.833498
Gnas	Gcgr	paracrine	0.805142
Calm1	Egfr	paracrine	0.790271
Calm2	Pde1c	paracrine	0.773936
Gnai2	Egfr	paracrine	0.764675
Hsp90aa1	Egfr	paracrine	0.758602
Gnas	Adcy1	paracrine	0.748008
Fgf1	Fgfr2	paracrine	0.73762
Mapk1	Fgfr2	paracrine	0.737571
Gnai2	Adcy1	paracrine	0.726803
Calm2	Egfr	paracrine	0.720433
Calm3	Pde1c	paracrine	0.719306
Bmp6	Bmpr1a	paracrine	0.703616
Ccl5	Sdc1	paracrine	0.694014
Hspg2	Sdc1	paracrine	0.694011
Bmp6	Bmpr1b	paracrine	0.677799
Anxa1	Egfr	paracrine	0.661289
Icam1	Egfr	paracrine	0.660147
Calm3	Egfr	paracrine	0.658576
Lama5	Sdc1	paracrine	0.650173
Bmp2	Bmpr1a	paracrine	0.623223
App	Slc45a3	paracrine	0.608302
Bmp2	Bmpr1b	paracrine	0.59444
Fgf1	Egfr	paracrine	0.592755
Gnas	Adora1	paracrine	0.581277
P4hb	Gpr162	paracrine	0.574239
Hbegf	Egfr	paracrine	0.566335
Efna1	Epha1	paracrine	0.560937
Rtn4	Cntnap1	paracrine	0.559042
Gnai2	Adora1	paracrine	0.5544
Gnai2	Adra2a	paracrine	0.548305
Gas6	Tyro3	paracrine	0.5363
App	Adra2a	paracrine	0.53428
Gnas	Tshr	paracrine	0.531444
Tfpi	F3	paracrine	0.523007
Efnb2	Ephb6	paracrine	0.516678
Gnai2	S1pr3	paracrine	0.504097
Gnai2	Tshr	paracrine	0.504097
EC_rk	CD3_rk	interaction.type	LRscore
Calm1	Aqp6	paracrine	0.918774
Calm2	Aqp6	paracrine	0.885528
Calm1	Kcnq1	paracrine	0.864879
Calm3	Aqp6	paracrine	0.852734
Gnas	Gcgr	paracrine	0.844427
Gnas	Tshr	paracrine	0.817574
Gnas	Adora1	paracrine	0.816991
Calm2	Kcnq1	paracrine	0.814039
Calm1	Pde1c	paracrine	0.804226
Gnai2	Tshr	paracrine	0.800663
Gnai2	Adora1	paracrine	0.800039
Calr	Tshr	paracrine	0.784785
Ubb	Fgfr2	paracrine	0.780254
Calm3	Kcnq1	paracrine	0.766171
Calm1	Egfr	paracrine	0.763617
Rps27a	Fgfr2	paracrine	0.76007
Calm2	Pde1c	paracrine	0.737491
App	Slc45a3	paracrine	0.73648
Gnai2	Egfr	paracrine	0.735856
Hsp90aa1	Egfr	paracrine	0.729302
Ubc	Fgfr2	paracrine	0.715596
Calm1	Trpc5	paracrine	0.71305
Ccl5	Sdc1	paracrine	0.699996
Hspg2	Sdc1	paracrine	0.699993
Psap	Gpr37	paracrine	0.695632
Bmp6	Bmpr1b	paracrine	0.688794
Calm2	Egfr	paracrine	0.688403
Gnai2	Adra2a	paracrine	0.679547
Calm3	Pde1c	paracrine	0.67772
Bmp6	Bmpr1a	paracrine	0.670097
App	Adra2a	paracrine	0.667123
Lama5	Sdc1	paracrine	0.656589
Calm2	Trpc5	paracrine	0.629551
Anxa1	Egfr	paracrine	0.626001
Icam1	Egfr	paracrine	0.624808
Calm3	Egfr	paracrine	0.623166
Bmp2	Bmpr1b	paracrine	0.606629
Efna1	Epha1	paracrine	0.588932
Bmp2	Bmpr1a	paracrine	0.585963
Tfpi	F3	paracrine	0.572125
Efnb2	Ephb3	paracrine	0.570767
Gnai2	Adra2b	paracrine	0.56683
Anxa1	Adra2a	paracrine	0.560268
Calm3	Trpc5	paracrine	0.559871
Cxcl10	Adra2a	paracrine	0.559085
Fgf1	Fgfr2	paracrine	0.557445
Mapk1	Fgfr2	paracrine	0.557382
Fgf1	Egfr	paracrine	0.55513
Ccl5	Adra2a	paracrine	0.55324
P4hb	Gpr162	paracrine	0.5491
Fn1	Tshr	paracrine	0.545945
Cxcl9	Adra2a	paracrine	0.540831
Hbegf	Egfr	paracrine	0.528212
Sema3f	Plxna3	paracrine	0.504996
Rgmb	Bmpr1b	paracrine	0.502439
EC_rk	DCT_rk	interaction.type	LRscore
Calm1	Kcnq1	paracrine	0.825068
Calm2	Kcnq1	paracrine	0.763348
Gnas	Gcgr	paracrine	0.733251
Calm3	Kcnq1	paracrine	0.707126
Gnas	Adcy1	paracrine	0.693215
App	Slc45a3	paracrine	0.687804
Ubb	Fgfr2	paracrine	0.674896
Calm1	Egfr	paracrine	0.669474
[truncated: 9,663 more rows]

## Sheet: LR Pairs in Tolerized Kidneys
Blymph_tolk	DCT_tolk	interaction.type	LRscore
Gnai2	Unc5b	paracrine	0.551399
Calm1	Calcr	paracrine	0.539199
Blymph_tolk	EC_tolk	interaction.type	LRscore
Gnai2	Unc5b	paracrine	0.799587
Gnai2	Ptpru	paracrine	0.799516
Qdpr	Dysf	paracrine	0.740737
Spp1	Itga9	paracrine	0.737601
Lamb3	Itgb4	paracrine	0.578388
Ptma	Vipr1	paracrine	0.563188
Calm1	Vipr1	paracrine	0.53628
Apoe	Lrp8	paracrine	0.522315
Anxa1	Dysf	paracrine	0.517469
Blymph_tolk	LOH1_tolk	interaction.type	LRscore
Calm1	Oprm1	paracrine	0.569749
Gnai2	Oprm1	paracrine	0.516656
Lamb3	Itgb4	paracrine	0.508749
App	Slc45a3	paracrine	0.501089
Blymph_tolk	LOH2_tolk	interaction.type	LRscore
Lamb3	Itgb4	paracrine	0.653088
App	Slc45a3	paracrine	0.612618
Gnai2	Unc5b	paracrine	0.581255
Qdpr	Dysf	paracrine	0.50903
Blymph_tolk	Macro1_tolk	interaction.type	LRscore
Gnai2	Fpr1	paracrine	0.775654
Spp1	Itga9	paracrine	0.715621
Blymph_tolk	Macro2_tolk	interaction.type	LRscore
Ptma	Vipr1	paracrine	0.575389
Spp1	Itga9	paracrine	0.565675
Calm1	Vipr1	paracrine	0.54863
Gnai2	Fpr1	paracrine	0.547517
Gnas	Ptgir	paracrine	0.528085
Gnas	Vipr1	paracrine	0.507915
Blymph_tolk	Macro_Mono_tolk	interaction.type	LRscore
Gnas	Ptgir	paracrine	0.762836
Gnai2	Fpr1	paracrine	0.510299
Blymph_tolk	Mast_Baso_tolk	interaction.type	LRscore
Gnai2	Cxcr2	paracrine	0.883719
Vasp	Cxcr2	paracrine	0.799637
Gnas	Ptgir	paracrine	0.740178
Apoe	Lrp8	paracrine	0.574251
Blymph_tolk	Mono_tolk	interaction.type	LRscore
Gnai2	Fpr1	paracrine	0.755644
Gnas	Ptgir	paracrine	0.726147
Blymph_tolk	NK_tolk	interaction.type	LRscore
App	Gpc1	paracrine	0.589815
Calm1	Calcr	paracrine	0.511758
Blymph_tolk	Neutro_tolk	interaction.type	LRscore
Gnai2	Cxcr2	paracrine	0.931717
Vasp	Cxcr2	paracrine	0.877533
Gnai2	Fpr1	paracrine	0.85653
Il1b	Il1r2	paracrine	0.632051
Gnas	Ptgir	paracrine	0.58606
Apoe	Lrp8	paracrine	0.533945
Blymph_tolk	PT3_tolk	interaction.type	LRscore
Gnai2	Unc5b	paracrine	0.549671
Blymph_tolk	cDC_tolk	interaction.type	LRscore
Apoe	Lrp8	paracrine	0.727577
Ptma	Vipr1	paracrine	0.566947
Calm1	Vipr1	paracrine	0.540081
Lrpap1	Lrp8	paracrine	0.526479
Flt3l	Flt3	paracrine	0.512246
Blymph_tolk	pDC_tolk	interaction.type	LRscore
Apoe	Lrp8	paracrine	0.869215
Lrpap1	Lrp8	paracrine	0.734522
Flt3l	Flt3	paracrine	0.597386
CD1_tolk	Blymph_tolk	interaction.type	LRscore
Lgals1	Cd69	paracrine	0.776811
St6gal1	Cd22	paracrine	0.756203
Hsp90b1	Tlr7	paracrine	0.694915
Calm1	Kcnq5	paracrine	0.610923
Col4a4	Cd93	paracrine	0.596897
Calm2	Kcnq5	paracrine	0.581545
App	Ngfr	paracrine	0.559177
Gnai2	Cxcr3	paracrine	0.54036
Col4a1	Cd93	paracrine	0.526725
Calm3	Kcnq5	paracrine	0.521812
CD1_tolk	CD3_tolk	interaction.type	LRscore
Calr	Tshr	paracrine	0.811698
Gnas	Tshr	paracrine	0.803341
Gnai2	Tshr	paracrine	0.734213
Calm1	Trpc5	paracrine	0.718227
Calm2	Trpc5	paracrine	0.692878
Calm3	Trpc5	paracrine	0.639177
Calm1	Sctr	paracrine	0.613786
Calm1	Calcr	paracrine	0.59008
Hsp90aa1	Cftr	paracrine	0.562538
CD1_tolk	DCT_tolk	interaction.type	LRscore
Npnt	Itga8	paracrine	0.681461
Col4a4	Cd93	paracrine	0.592335
Pdap1	Pdgfrb	paracrine	0.554048
Calm1	Calcr	paracrine	0.541346
Col4a1	Cd93	paracrine	0.522005
CD1_tolk	EC_tolk	interaction.type	LRscore
Col4a4	Cd93	paracrine	0.882939
Col4a1	Cd93	paracrine	0.850052
Col4a3	Cd93	paracrine	0.788129
Col4a5	Cd93	paracrine	0.76837
Col4a2	Cd93	paracrine	0.760538
Spp1	Itga9	paracrine	0.732047
Slit2	Robo4	paracrine	0.724672
Bsg	Sele	paracrine	0.72272
Npnt	Itga8	paracrine	0.685293
C1qa	Cd93	paracrine	0.679268
Vegfa	Itga9	paracrine	0.674776
Tnfsf10	Tnfrsf11b	paracrine	0.659095
Adam15	Itga9	paracrine	0.647073
Calm1	Hmmr	paracrine	0.64086
Thbs1	Tnfrsf11b	paracrine	0.593671
Ccl5	Ackr2	paracrine	0.562982
Ptma	Vipr1	paracrine	0.547546
Calm1	Vipr1	paracrine	0.538429
Cdh1	Itgae	paracrine	0.536858
Gnai2	Cxcr3	paracrine	0.529412
Efnb2	Ephb1	paracrine	0.523548
Gnas	Vipr1	paracrine	0.521337
Hsp90b1	Tlr7	paracrine	0.508303
CD1_tolk	LOH1_tolk	interaction.type	LRscore
Cdh1	Itgae	paracrine	0.680465
Calr	Tshr	paracrine	0.577282
Calm1	Oprm1	paracrine	0.571867
Gnas	Tshr	paracrine	0.564107
CD1_tolk	Macro1_tolk	interaction.type	LRscore
Col4a4	Cd93	paracrine	0.847302
Gnai2	C5ar1	paracrine	0.827245
Hsp90b1	Tlr7	paracrine	0.818823
Col4a1	Cd93	paracrine	0.806596
Npnt	Itga8	paracrine	0.787895
Icam1	Itgam	paracrine	0.770057
Col4a3	Cd93	paracrine	0.732377
Gnai2	Fpr1	paracrine	0.73175
Spp1	Itga9	paracrine	0.709784
Col4a5	Cd93	paracrine	0.709336
Plau	Itgam	paracrine	0.700939
Col4a2	Cd93	paracrine	0.700287
Gnai2	P2ry12	paracrine	0.679458
Calm1	Hmmr	paracrine	0.658301
Gnai2	Cxcr3	paracrine	0.654254
Vegfa	Itga9	paracrine	0.650029
Adam15	Itga9	paracrine	0.621402
Irak4	Tlr7	paracrine	0.617019
C1qa	Cd93	paracrine	0.609079
St6gal1	Cd22	paracrine	0.574291
Agrn	Atp1a3	paracrine	0.558545
Ccl5	Ccr1	paracrine	0.541754
Lgals1	Cd69	paracrine	0.538742
Anxa1	Fpr1	paracrine	0.522993
Icam2	Itgam	paracrine	0.511067
CD1_tolk	Macro2_tolk	interaction.type	LRscore
Calm1	Hmmr	paracrine	0.741767
Col4a4	Cd93	paracrine	0.734415
Hsp90b1	Tlr7	paracrine	0.716365
Gnai2	C5ar1	paracrine	0.704709
Icam1	Itgam	paracrine	0.689317
Npnt	Itga8	paracrine	0.678585
Col4a1	Cd93	paracrine	0.675153
Plau	Itgam	paracrine	0.608276
Gnai2	P2ry12	paracrine	0.578082
Col4a3	Cd93	paracrine	0.576949
Gnai2	Cxcr3	paracrine	0.572204
Ptma	Vipr1	paracrine	0.559843
Spp1	Itga9	paracrine	0.558659
Gnas	Ptgir	paracrine	0.553781
Calm1	Vipr1	paracrine	0.55077
Col4a5	Cd93	paracrine	0.548771
Col4a2	Cd93	paracrine	0.537979
Gnas	Vipr1	paracrine	0.533739
CD1_tolk	Macro_Mono_tolk	interaction.type	LRscore
Hsp90b1	Tlr7	paracrine	0.836176
Icam1	Itgam	paracrine	0.801465
Col4a4	Cd93	paracrine	0.784821
Gnas	Ptgir	paracrine	0.781049
Plau	Itgam	paracrine	0.738583
Col4a1	Cd93	paracrine	0.732714
Agrn	Atp1a3	paracrine	0.706896
Npnt	Itga8	paracrine	0.685894
Gnai2	C5ar1	paracrine	0.65162
Irak4	Tlr7	paracrine	0.645328
Col4a3	Cd93	paracrine	0.642702
Col4a5	Cd93	paracrine	0.615989
Col4a2	Cd93	paracrine	0.605649
Icam2	Itgam	paracrine	0.557524
Lgals1	Cd69	paracrine	0.557222
Ccl5	Ccr1	paracrine	0.555468
Gnai2	P2ry12	paracrine	0.545368
Nectin2	Cd226	paracrine	0.529872
Plat	Itgam	paracrine	0.520377
C1qa	Cd93	paracrine	0.505959
CD1_tolk	Mast_Baso_tolk	interaction.type	LRscore
Gnai2	C5ar1	paracrine	0.879826
Lgals1	Cd69	paracrine	0.842223
Icam1	Itgam	paracrine	0.785991
Gnas	Ptgir	paracrine	0.759583
Ccl5	Ccr1	paracrine	0.722542
Plau	Itgam	paracrine	0.71992
Agrn	Atp1a3	paracrine	0.71098
Nectin2	Cd226	paracrine	0.658801
Col4a4	Cd93	paracrine	0.560149
Ccl4	Ccr1	paracrine	0.551994
Icam2	Itgam	paracrine	0.53409
CD1_tolk	Mono_tolk	interaction.type	LRscore
Hsp90b1	Tlr7	paracrine	0.876866
Gnai2	S1pr5	paracrine	0.83473
Icam1	Itgam	paracrine	0.826581
Plau	Itgam	paracrine	0.769365
Gnas	Ptgir	paracrine	0.746241
Gnai2	C5ar1	paracrine	0.732029
Irak4	Tlr7	paracrine	0.717401
Agrn	Atp1a3	paracrine	0.717205
Gnai2	Fpr1	paracrine	0.709292
Col4a4	Cd93	paracrine	0.628788
Icam2	Itgam	paracrine	0.598022
Plat	Itgam	paracrine	0.561601
Col4a1	Cd93	paracrine	0.560075
Lgals1	Cd69	paracrine	0.514263
Gnai2	P2ry12	paracrine	0.505521
CD1_tolk	NK_tolk	interaction.type	LRscore
Cdh1	Klrg1	paracrine	0.849027
Gnai2	Cxcr3	paracrine	0.796965
Gnai2	S1pr5	paracrine	0.751123
Icam1	Itgam	paracrine	0.749504
Nectin2	Cd226	paracrine	0.722654
Plau	Itgam	paracrine	0.676801
Calm1	Kcnq5	paracrine	0.665546
Lgals1	Cd69	paracrine	0.66212
Calm2	Kcnq5	paracrine	0.637848
Ccl5	Cxcr3	paracrine	0.597203
Cxcl10	Cxcr3	paracrine	0.586677
Calm3	Kcnq5	paracrine	0.580352
Cxcl9	Cxcr3	paracrine	0.520988
Cdh1	Itgae	paracrine	0.516594
Calm1	Calcr	paracrine	0.513918
CD1_tolk	Neutro_tolk	interaction.type	LRscore
Gnai2	C5ar1	paracrine	0.879992
Icam1	Itgam	paracrine	0.845349
Gnai2	Fpr1	paracrine	0.82488
Plau	Itgam	paracrine	0.792772
Ccl5	Ccr1	paracrine	0.792058
Agrn	Atp1a3	paracrine	0.753048
Col4a4	Cd93	paracrine	0.695062
Hsp90b1	Tlr7	paracrine	0.676679
Anxa1	Fpr1	paracrine	0.654365
Ccl4	Ccr1	paracrine	0.643137
Col4a1	Cd93	paracrine	0.631426
Icam2	Itgam	paracrine	0.630467
Cdh1	Itgae	paracrine	0.620518
Gnas	Ptgir	paracrine	0.610925
Gnai2	Cxcr3	paracrine	0.608544
Gnai2	P2ry12	paracrine	0.605964
Cdh1	Klrg1	paracrine	0.605217
Plat	Itgam	paracrine	0.594995
Col4a3	Cd93	paracrine	0.52922
Gnai2	S1pr5	paracrine	0.523059
Csf3	Csf3r	paracrine	0.506128
Col4a5	Cd93	paracrine	0.500615
CD1_tolk	PT1_tolk	interaction.type	LRscore
Hsp90aa1	Cftr	paracrine	0.649398
CD1_tolk	PT2_tolk	interaction.type	LRscore
Hsp90aa1	Cftr	paracrine	0.638954
CD1_tolk	PT3_tolk	interaction.type	LRscore
Hsp90aa1	Cftr	paracrine	0.728783
CD1_tolk	PT4_tolk	interaction.type	LRscore
Hsp90aa1	Cftr	paracrine	0.692775
Calm1	Hmmr	paracrine	0.513362
CD1_tolk	PT5_tolk	interaction.type	LRscore
Hsp90aa1	Cftr	paracrine	0.768081
CD1_tolk	Tlymph1_tolk	interaction.type	LRscore
Gnai2	Cxcr3	paracrine	0.835633
Cdh1	Itgae	paracrine	0.803404
Nectin2	Cd226	paracrine	0.792218
Lgals1	Cd69	paracrine	0.690762
Ccl5	Cxcr3	paracrine	0.65757
Cxcl10	Cxcr3	paracrine	0.647691
Cxcl9	Cxcr3	paracrine	0.584837
Nectin3	Tigit	paracrine	0.572155
Icam1	Il2ra	paracrine	0.517957
CD1_tolk	Tlymph2_tolk	interaction.type	LRscore
Gnai2	Cxcr3	paracrine	0.862096
Cdh1	Itgae	paracrine	0.816298
Cdh1	Klrg1	paracrine	0.80306
Nectin2	Cd226	paracrine	0.747811
Icam1	Il2ra	paracrine	0.745016
Ccl5	Cxcr3	paracrine	0.702494
Lgals1	Cd69	paracrine	0.693641
Cxcl10	Cxcr3	paracrine	0.693307
Cxcl9	Cxcr3	paracrine	0.633991
Calm1	Kcnq5	paracrine	0.563413
Nectin3	Tigit	paracrine	0.560449
Il15	Il2ra	paracrine	0.541504
Calm2	Kcnq5	paracrine	0.533189
Hsp90b1	Tlr7	paracrine	0.530321
Gnas	Ptgir	paracrine	0.508828
CD1_tolk	cDC_tolk	interaction.type	LRscore
Cdh1	Itgae	paracrine	0.699488
Calm1	Hmmr	paracrine	0.680407
Icam1	Itgam	paracrine	0.654814
Npnt	Itga8	paracrine	0.644181
App	Ngfr	paracrine	0.616139
Nectin2	Cd226	paracrine	0.606522
Gnai2	Cxcr3	paracrine	0.60395
Lgals1	Cd69	paracrine	0.601706
Col4a4	Cd93	paracrine	0.574228
Plau	Itgam	paracrine	0.570381
Ptma	Vipr1	paracrine	0.551332
Calm1	Vipr1	paracrine	0.542227
Gnas	Vipr1	paracrine	0.525152
Rtn4	Ngfr	paracrine	0.505798
Col4a1	Cd93	paracrine	0.503392
CD1_tolk	pDC_tolk	interaction.type	LRscore
Hsp90b1	Tlr7	paracrine	0.884142
Gnai2	Cxcr3	paracrine	0.836776
Gnai2	P2ry12	paracrine	0.769578
Lgals1	Cd69	paracrine	0.754963
Irak4	Tlr7	paracrine	0.731211
Agrn	Atp1a3	paracrine	0.684871
Cdh1	Itgae	paracrine	0.6789
App	Ngfr	paracrine	0.665922
Ccl5	Cxcr3	paracrine	0.659445
Cxcl10	Cxcr3	paracrine	0.649592
Cxcl9	Cxcr3	paracrine	0.58686
Rtn4	Ngfr	paracrine	0.559664
Flt3l	Flt3	paracrine	0.545874
Slit2	Robo2	paracrine	0.510752
CD2_tolk	CD1_tolk	interaction.type	LRscore
Ubb	Tlr4	paracrine	0.687379
S100a1	Tlr4	paracrine	0.680109
Rps27a	Tlr4	paracrine	0.659703
Hsp90b1	Tlr4	paracrine	0.642873
Ubc	Tlr4	paracrine	0.628545
Hsp90aa1	Fgfr3	paracrine	0.565789
CD2_tolk	CD3_tolk	interaction.type	LRscore
Ubb	Adrb2	paracrine	0.852722
Rps27a	Adrb2	paracrine	0.836195
Hspa8	Adrb2	paracrine	0.835098
Ubc	Adrb2	paracrine	0.816707
Calr	Tshr	paracrine	0.806269
Gnas	Tshr	paracrine	0.797357
Arpc5	Adrb2	paracrine	0.733255
Actr2	Adrb2	paracrine	0.722933
Psap	Gpr37	paracrine	0.677217
Gnai2	Tshr	paracrine	0.657967
Hsp90aa1	Fgfr3	paracrine	0.64497
Calm1	Calcr	paracrine	0.555173
Adm	Adrb2	paracrine	0.544646
Egf	Adrb2	paracrine	0.538293
Spp1	Itga9	paracrine	0.531802
CD2_tolk	DCT_tolk	interaction.type	LRscore
Spp1	Itga9	paracrine	0.64054
Ubb	Tlr4	paracrine	0.638833
S100a1	Tlr4	paracrine	0.631041
Rps27a	Tlr4	paracrine	0.609303
Npnt	Itga8	paracrine	0.60305
Hsp90b1	Tlr4	paracrine	0.591523
Ubc	Tlr4	paracrine	0.576491
Hsp90aa1	Fgfr3	paracrine	0.575724
Ubb	Adrb2	paracrine	0.51855
Calm1	Calcr	paracrine	0.505765
CD2_tolk	EC_tolk	interaction.type	LRscore
Spp1	Itga9	paracrine	0.861555
Slit2	Robo4	paracrine	0.826405
Ubb	Tlr4	paracrine	0.821421
Hsp90aa1	Fgfr3	paracrine	0.820892
S100a1	Tlr4	paracrine	0.816436
Rps27a	Tlr4	paracrine	0.802197
Hsp90b1	Tlr4	paracrine	0.790173
Ubc	Tlr4	paracrine	0.779729
Bsg	Sele	paracrine	0.727926
Vegfa	Itga9	paracrine	0.701537
Ubb	Adrb2	paracrine	0.696483
Gnai2	Ptpru	paracrine	0.686632
Fgf9	Fgfr3	paracrine	0.679146
Rps27a	Adrb2	paracrine	0.669225
Hspa8	Adrb2	paracrine	0.667453
Gnai2	S1pr4	paracrine	0.648178
Ubc	Adrb2	paracrine	0.638461
Adam15	Itga9	paracrine	0.637843
Hspa1b	Tlr4	paracrine	0.609881
Calm1	Hmmr	paracrine	0.607401
Npnt	Itga8	paracrine	0.607282
Tnfsf10	Tnfrsf11b	paracrine	0.604237
Efna5	Epha4	paracrine	0.580378
Ccl5	Ackr2	paracrine	0.576946
Efna1	Epha4	paracrine	0.5414
Thbs1	Tnfrsf11b	paracrine	0.538563
Efnb2	Epha4	paracrine	0.533266
Efna4	Epha4	paracrine	0.532982
Arpc5	Adrb2	paracrine	0.521411
Actr2	Adrb2	paracrine	0.508387
CD2_tolk	LOH1_tolk	interaction.type	LRscore
Slit2	Robo2	paracrine	0.621911
Calr	Tshr	paracrine	0.568686
Gnas	Tshr	paracrine	0.554879
Hsp90aa1	Fgfr3	paracrine	0.54368
Efna5	Epha4	paracrine	0.537983
CD2_tolk	LOH2_tolk	interaction.type	LRscore
Ubb	Adrb2	paracrine	0.72286
Rps27a	Adrb2	paracrine	0.69694
Hspa8	Adrb2	paracrine	0.695249
Ubc	Adrb2	paracrine	0.667473
Calr	Tshr	paracrine	0.586178
Gnas	Tshr	paracrine	0.57251
Arpc5	Adrb2	paracrine	0.553244
Spp1	Itga9	paracrine	0.542048
Actr2	Adrb2	paracrine	0.540322
Efna5	Epha4	paracrine	0.505091
CD2_tolk	Macro1_tolk	interaction.type	LRscore
Spp1	Itga9	paracrine	0.847815
Ubb	Tlr4	paracrine	0.835327
S100a1	Tlr4	paracrine	0.83065
Rps27a	Tlr4	paracrine	0.817267
Hsp90b1	Tlr4	paracrine	0.805937
Ubc	Tlr4	paracrine	0.796076
Ubb	Adrb2	paracrine	0.781256
Gnai2	C5ar1	paracrine	0.769301
Rps27a	Adrb2	paracrine	0.758977
Hspa8	Adrb2	paracrine	0.757512
Ubc	Adrb2	paracrine	0.733233
Npnt	Itga8	paracrine	0.725115
Vegfa	Itga9	paracrine	0.677855
Gnai2	Fpr1	paracrine	0.65513
Hspa1b	Tlr4	paracrine	0.632898
Arpc5	Adrb2	paracrine	0.629039
Icam1	Itgax	paracrine	0.628791
Calm1	Hmmr	paracrine	0.625517
Actr2	Adrb2	paracrine	0.616791
Adam15	Itga9	paracrine	0.611903
Gnai2	P2ry12	paracrine	0.596144
St6gal1	Cd22	paracrine	0.575192
C3	C3ar1	paracrine	0.516385
CD2_tolk	Macro2_tolk	interaction.type	LRscore
Spp1	Itga9	paracrine	0.742491
Ubb	Tlr4	paracrine	0.725973
S100a1	Tlr4	paracrine	0.719234
Calm1	Hmmr	paracrine	0.713506
Rps27a	Tlr4	paracrine	0.700224
Ubb	Adrb2	paracrine	0.687654
Hsp90b1	Tlr4	paracrine	0.684439
Ubc	Tlr4	paracrine	0.670925
Rps27a	Adrb2	paracrine	0.659991
Hspa8	Adrb2	paracrine	0.658195
Icam1	Itgax	paracrine	0.641053
Ubc	Adrb2	paracrine	0.628844
Gnai2	C5ar1	paracrine	0.624329
Npnt	Itga8	paracrine	0.599882
Hsp90aa1	Fgfr3	paracrine	0.541663
Vegfa	Itga9	paracrine	0.521316
Arpc5	Adrb2	paracrine	0.511066
CD2_tolk	Macro_Mono_tolk	interaction.type	LRscore
Ubb	Adrb2	paracrine	0.816622
Rps27a	Adrb2	paracrine	0.797009
Hspa8	Adrb2	paracrine	0.795713
Ubc	Adrb2	paracrine	0.774118
Ubb	Tlr4	paracrine	0.767871
S100a1	Tlr4	paracrine	0.761825
Rps27a	Tlr4	paracrine	0.744674
Hsp90b1	Tlr4	paracrine	0.730328
Ubc	Tlr4	paracrine	0.717969
Arpc5	Adrb2	paracrine	0.678899
Actr2	Adrb2	paracrine	0.667427
Icam1	Itgax	paracrine	0.637934
Npnt	Itga8	paracrine	0.607946
Agrn	Atp1a3	paracrine	0.587875
Gnai2	C5ar1	paracrine	0.565695
Hspa1b	Tlr4	paracrine	0.52925
CD2_tolk	Mast_Baso_tolk	interaction.type	LRscore
Gnai2	C5ar1	paracrine	0.836022
Gnai2	Cxcr2	paracrine	0.806788
Gnai2	S1pr4	paracrine	0.751073
Vasp	Cxcr2	paracrine	0.71156
Agrn	Atp1a3	paracrine	0.592661
Cxcl10	Ccr3	paracrine	0.558622
Ntn1	Adora2b	paracrine	0.535913
Ccl5	Ccr3	paracrine	0.506593
Fn1	C5ar1	paracrine	0.504924
CD2_tolk	Mono_tolk	interaction.type	LRscore
Ubb	Adrb2	paracrine	0.894189
Rps27a	Adrb2	paracrine	0.88167
Hspa8	Adrb2	paracrine	0.880834
Ubc	Adrb2	paracrine	0.86673
Arpc5	Adrb2	paracrine	0.800489
Actr2	Adrb2	paracrine	0.792031
Gnai2	S1pr5	paracrine	0.778624
Ubb	Tlr4	paracrine	0.740053
S100a1	Tlr4	paracrine	0.733534
Rps27a	Tlr4	paracrine	0.715108
Hsp90b1	Tlr4	paracrine	0.69977
Ubc	Tlr4	paracrine	0.686612
Gnai2	C5ar1	paracrine	0.65545
Adm	Adrb2	paracrine	0.635807
Icam1	Itgax	paracrine	0.630102
Egf	Adrb2	paracrine	0.629862
Gnai2	Fpr1	paracrine	0.629505
Agrn	Atp1a3	paracrine	0.600001
Gnai2	S1pr4	paracrine	0.519985
Efna5	Epha4	paracrine	0.510454
Il1b	Adrb2	paracrine	0.503466
CD2_tolk	NK_tolk	interaction.type	LRscore
Cdh1	Klrg1	paracrine	0.837311
Ubb	Adrb2	paracrine	0.770052
Gnai2	S1pr4	paracrine	0.751188
Rps27a	Adrb2	paracrine	0.747001
Hspa8	Adrb2	paracrine	0.745488
Ubc	Adrb2	paracrine	0.720449
Ubb	Tlr4	paracrine	0.696469
S100a1	Tlr4	paracrine	0.689316
Gnai2	S1pr5	paracrine	0.677597
Rps27a	Tlr4	paracrine	0.669212
Hsp90b1	Tlr4	paracrine	0.652604
Icam1	Itgax	paracrine	0.645261
Ubc	Tlr4	paracrine	0.638446
Arpc5	Adrb2	paracrine	0.613891
Actr2	Adrb2	paracrine	0.60146
CD2_tolk	Neutro_tolk	interaction.type	LRscore
Ubb	Adrb2	paracrine	0.917373
Rps27a	Adrb2	paracrine	0.907313
Hspa8	Adrb2	paracrine	0.906639
Ubc	Adrb2	paracrine	0.895226
Gnai2	Cxcr2	paracrine	0.882313
Arpc5	Adrb2	paracrine	0.840543
Gnai2	C5ar1	paracrine	0.836238
Actr2	Adrb2	paracrine	0.833429
Ubb	Tlr4	paracrine	0.827621
S100a1	Tlr4	paracrine	0.822772
Vasp	Cxcr2	paracrine	0.815811
Rps27a	Tlr4	paracrine	0.808909
Hsp90b1	Tlr4	paracrine	0.797189
Ubc	Tlr4	paracrine	0.787001
Gnai2	Fpr1	paracrine	0.766367
Adm	Adrb2	paracrine	0.696383
Egf	Adrb2	paracrine	0.690946
Hsp90aa1	Fgfr3	paracrine	0.681928
Agrn	Atp1a3	paracrine	0.643312
Hspa1b	Tlr4	paracrine	0.620028
Il1b	Il1r2	paracrine	0.61411
Cdh1	Klrg1	paracrine	0.583854
Il1b	Adrb2	paracrine	0.571208
Gnai2	P2ry12	paracrine	0.517124
Fn1	C5ar1	paracrine	0.505318
Il1rn	Il1r2	paracrine	0.500525
CD2_tolk	PT1_tolk	interaction.type	LRscore
Hsp90aa1	Fgfr3	paracrine	0.685469
Ubb	Adrb2	paracrine	0.667759
Rps27a	Adrb2	paracrine	0.639258
Hspa8	Adrb2	paracrine	0.637413
Ubc	Adrb2	paracrine	0.607341
Fgf9	Fgfr3	paracrine	0.501616
CD2_tolk	PT2_tolk	interaction.type	LRscore
Hsp90aa1	Fgfr3	paracrine	0.642916
Ubb	Adrb2	paracrine	0.53562
Rps27a	Adrb2	paracrine	0.5042
Hspa8	Adrb2	paracrine	0.502202
CD2_tolk	PT3_tolk	interaction.type	LRscore
Hsp90aa1	Fgfr3	paracrine	0.833135
Ubb	Adrb2	paracrine	0.780649
Rps27a	Adrb2	paracrine	0.758328
Hspa8	Adrb2	paracrine	0.75686
Ubc	Adrb2	paracrine	0.732538
Fgf9	Fgfr3	paracrine	0.697507
Arpc5	Adrb2	paracrine	0.628211
Actr2	Adrb2	paracrine	0.615952
Fgf9	Fgfr4	paracrine	0.576364
Fgf12	Fgfr3	paracrine	0.514564
Rtn4	Rtn4r	paracrine	0.512589
CD2_tolk	PT4_tolk	interaction.type	LRscore
Hsp90aa1	Fgfr3	paracrine	0.684309
Fgf9	Fgfr3	paracrine	0.500273
CD2_tolk	PT5_tolk	interaction.type	LRscore
Hsp90aa1	Fgfr3	paracrine	0.826457
Fgf9	Fgfr3	paracrine	0.687438
Fgf9	Fgfr4	paracrine	0.556026
Rtn4	Rtn4r	paracrine	0.521562
Fgf12	Fgfr3	paracrine	0.502747
CD2_tolk	Tlymph1_tolk	interaction.type	LRscore
Gnai2	S1pr4	paracrine	0.707248
Ubb	Adrb2	paracrine	0.588701
Rps27a	Adrb2	paracrine	0.557909
Hspa8	Adrb2	paracrine	0.555936
Nectin3	Tigit	paracrine	0.555409
Ubc	Adrb2	paracrine	0.524152
CD2_tolk	Tlymph2_tolk	interaction.type	LRscore
Cdh1	Klrg1	paracrine	0.788665
Gnai2	S1pr4	paracrine	0.73975
Ubb	Adrb2	paracrine	0.720713
Rps27a	Adrb2	paracrine	0.694678
Hspa8	Adrb2	paracrine	0.69298
Ubc	Adrb2	paracrine	0.665096
Icam1	Il2ra	paracrine	0.615041
Arpc5	Adrb2	paracrine	0.5506
Nectin3	Tigit	paracrine	0.54361
Actr2	Adrb2	paracrine	0.537666
Il15	Il2ra	paracrine	0.532823
CD2_tolk	cDC_tolk	interaction.type	LRscore
Ubb	Adrb2	paracrine	0.672338
Lrpap1	Lrp8	paracrine	0.65607
Calm1	Hmmr	paracrine	0.648611
Icam1	Itgax	paracrine	0.647515
Rps27a	Adrb2	paracrine	0.644021
Hspa8	Adrb2	paracrine	0.642186
Ubc	Adrb2	paracrine	0.61227
App	Ngfr	paracrine	0.602529
Ubb	Tlr4	paracrine	0.585421
S100a1	Tlr4	paracrine	0.577239
Npnt	Itga8	paracrine	0.562484
Rps27a	Tlr4	paracrine	0.554568
Hsp90b1	Tlr4	paracrine	0.536194
Apoe	Lrp8	paracrine	0.521371
Ubc	Tlr4	paracrine	0.520776
Gnai2	S1pr4	paracrine	0.503644
CD2_tolk	pDC_tolk	interaction.type	LRscore
Ubb	Adrb2	paracrine	0.832609
Lrpap1	Lrp8	paracrine	0.825994
Rps27a	Adrb2	paracrine	0.814317
Hspa8	Adrb2	paracrine	0.813105
Ubc	Adrb2	paracrine	0.79287
Apoe	Lrp8	paracrine	0.730509
Gnai2	S1pr4	paracrine	0.714495
Arpc5	Adrb2	paracrine	0.702519
Gnai2	P2ry12	paracrine	0.699323
Actr2	Adrb2	paracrine	0.691507
Slit2	Robo2	paracrine	0.653761
App	Ngfr	paracrine	0.653083
Icam1	Itgax	paracrine	0.641913
Ubb	Tlr4	paracrine	0.626462
S100a1	Tlr4	paracrine	0.618562
Rps27a	Tlr4	paracrine	0.596559
Hsp90b1	Tlr4	paracrine	0.5786
Efna5	Epha2	paracrine	0.573788
Ubc	Tlr4	paracrine	0.563444
Agrn	Atp1a3	paracrine	0.562442
Rtn4	Ngfr	paracrine	0.549521
Efna1	Epha2	paracrine	0.534688
Efna4	Epha2	paracrine	0.526254
Adm	Adrb2	paracrine	0.506795
Egf	Adrb2	paracrine	0.500398
CD3_tolk	Blymph_tolk	interaction.type	LRscore
Calm2	Sell	paracrine	0.91378
Calm1	Sell	paracrine	0.911621
Spp1	Itga4	paracrine	0.897023
Spp1	S1pr1	paracrine	0.89151
Calm3	Sell	paracrine	0.874784
Gnai2	S1pr1	paracrine	0.820576
Thbs1	Itga4	paracrine	0.782474
Gnai2	S1pr4	paracrine	0.741462
Hsp90b1	Tlr7	paracrine	0.69855
Plau	Plaur	paracrine	0.661872
St6gal1	Cd22	paracrine	0.639587
Podxl2	Sell	paracrine	0.638569
Gnai2	Tbxa2r	paracrine	0.623891
Calm2	Kcnq5	paracrine	0.595398
Vcam1	Itga4	paracrine	0.591035
Calm1	Kcnq5	paracrine	0.588852
Gnai2	Ccr5	paracrine	0.586079
Tgm2	Itga4	paracrine	0.568547
B2m	Klrd1	paracrine	0.564305
App	Ngfr	paracrine	0.555456
C3	Cd19	paracrine	0.541193
Col4a4	Cd93	paracrine	0.530244
Mdk	Itga4	paracrine	0.522546
B2m	Cd247	paracrine	0.514955
Gnai2	Cxcr3	paracrine	0.508179
CD3_tolk	CD1_tolk	interaction.type	LRscore
Col18a1	Kdr	paracrine	0.598621
Spp1	S1pr1	paracrine	0.539143
B2m	Klrd1	paracrine	0.53764
Spp1	Itga4	paracrine	0.529605
B2m	Cd247	paracrine	0.509453
Calm2	Cacna1c	paracrine	0.502505
CD3_tolk	CD2_tolk	interaction.type	LRscore
Spp1	Itga4	paracrine	0.593893
B2m	Cd247	paracrine	0.590448
Spp1	S1pr1	paracrine	0.587364
Calm2	Sell	paracrine	0.540859
Calm1	Sell	paracrine	0.534121
Rtn4	Cntnap1	paracrine	0.515232
B2m	Klrd1	paracrine	0.503442
CD3_tolk	DCT_tolk	interaction.type	LRscore
Col18a1	Kdr	paracrine	0.762529
Spp1	Itga4	paracrine	0.73701
Vegfb	Flt1	paracrine	0.681071
Timp3	Kdr	paracrine	0.671546
Vegfa	Kdr	paracrine	0.653282
B2m	Klrd1	paracrine	0.636087
Vegfa	Flt1	paracrine	0.632651
Spp1	S1pr1	paracrine	0.614199
Pdap1	Pdgfrb	paracrine	0.576967
Thbs1	Itga4	paracrine	0.536449
Pigf	Flt1	paracrine	0.531906
Col4a4	Cd93	paracrine	0.525527
Gnai2	Ccr5	paracrine	0.511888
Gnai2	Tbxa2r	paracrine	0.501707
CD3_tolk	EC_tolk	interaction.type	LRscore
Col18a1	Kdr	paracrine	0.929204
Spp1	S1pr1	paracrine	0.906837
Timp3	Kdr	paracrine	0.89313
Vegfb	Flt1	paracrine	0.892531
Vegfa	Kdr	paracrine	0.885079
Vegfa	Flt1	paracrine	0.870091
Col4a4	Cd93	paracrine	0.851843
Gnai2	Tbxa2r	paracrine	0.84627
Gnai2	S1pr1	paracrine	0.844172
Pigf	Flt1	paracrine	0.81547
Arf1	Chrm3	paracrine	0.81274
Spp1	Itga5	paracrine	0.812258
Adm	Calcrl	paracrine	0.808173
Col4a1	Cd93	paracrine	0.804122
Slit2	Robo4	paracrine	0.792092
Col18a1	Itga5	paracrine	0.772656
Qdpr	Dysf	paracrine	0.771929
Bsg	Sele	paracrine	0.757818
B2m	Cd247	paracrine	0.752373
Col4a2	Cd93	paracrine	0.742576
Spp1	Itga4	paracrine	0.740795
Gnai2	Unc5b	paracrine	0.734514
C1qa	Cd93	paracrine	0.724928
Col4a3	Cd93	paracrine	0.72491
Angpt1	Tek	paracrine	0.72392
Col4a5	Cd93	paracrine	0.712844
Grem1	Kdr	paracrine	0.701737
Gnai2	S1pr4	paracrine	0.699269
Pdgfc	Kdr	paracrine	0.690931
Angpt1	Tie1	paracrine	0.673347
Pdgfc	Flt1	paracrine	0.660337
Plau	Plaur	paracrine	0.659325
Edn1	Adgrl4	paracrine	0.612522
Angptl2	Tie1	paracrine	0.611336
B2m	Klrd1	paracrine	0.604408
Tgm2	Tbxa2r	paracrine	0.599408
Tnfsf10	Tnfrsf11b	paracrine	0.594706
Adm	Gpr182	paracrine	0.579553
L1cam	Itga5	paracrine	0.56236
Ccl5	Ackr2	paracrine	0.556026
Adam17	Itga5	paracrine	0.555758
Thbs1	Tnfrsf11b	paracrine	0.551471
Vegfd	Kdr	paracrine	0.546632
Efna1	Epha4	paracrine	0.545046
Gnas	Vipr1	paracrine	0.544963
Adam15	Itga5	paracrine	0.543669
Ptma	Vipr1	paracrine	0.542575
Thbs1	Itga4	paracrine	0.541325
Hspg2	Chrm3	paracrine	0.527662
Plau	Itga5	paracrine	0.521026
Calm1	Vipr1	paracrine	0.515507
Hsp90b1	Tlr7	paracrine	0.512602
Vegfd	Flt1	paracrine	0.511847
Angptl4	Tie1	paracrine	0.510919
Sema6d	Kdr	paracrine	0.501173
CD3_tolk	LOH1_tolk	interaction.type	LRscore
Cdh1	Itgae	paracrine	0.618384
B2m	Klrd1	paracrine	0.575882
Slit2	Robo2	paracrine	0.568294
Calm1	Oprm1	paracrine	0.549216
Calm2	Sell	paracrine	0.523943
Spp1	Itga4	paracrine	0.523224
Calm1	Sell	paracrine	0.517179
Efna1	Epha4	paracrine	0.502143
CD3_tolk	LOH2_tolk	interaction.type	LRscore
Calm2	Sell	paracrine	0.712365
Calm1	Sell	paracrine	0.706779
Spp1	S1pr1	paracrine	0.706006
Spp1	Itga4	paracrine	0.685517
B2m	Cd247	paracrine	0.648544
Calm3	Sell	paracrine	0.62014
Efna1	Epha7	paracrine	0.598537
Gnai2	S1pr1	paracrine	0.572012
Plau	Plaur	paracrine	0.563902
Calm2	Scn4a	paracrine	0.56087
Calm1	Scn4a	paracrine	0.554183
Mmp7	Cdh6	paracrine	0.553344
Qdpr	Dysf	paracrine	0.551208
CD3_tolk	Macro1_tolk	interaction.type	LRscore
Spp1	Itga4	paracrine	0.876024
Gnai2	Ccr5	paracrine	0.873027
Hsp90b1	Tlr7	paracrine	0.821362
Col4a4	Cd93	paracrine	0.80879
Spp1	Itga5	paracrine	0.768703
Col4a1	Cd93	paracrine	0.751251
Thbs1	Itga4	paracrine	0.744763
Ccl5	Ccr5	paracrine	0.741779
Col18a1	Itga5	paracrine	0.723047
Gnai2	Fpr1	paracrine	0.70567
Calm2	Sell	paracrine	0.681253
Col4a2	Cd93	paracrine	0.679709
Cd200	Cd200r1	paracrine	0.678136
Vegfb	Flt1	paracrine	0.677744
Calm1	Sell	paracrine	0.675339
C1qa	Cd93	paracrine	0.659725
Col4a3	Cd93	paracrine	0.659705
Gnai2	P2ry12	paracrine	0.650721
Col4a5	Cd93	paracrine	0.646176
Vegfa	Flt1	paracrine	0.629093
Gnai2	Cxcr3	paracrine	0.624506
Npnt	Itga8	paracrine	0.615475
Calm3	Sell	paracrine	0.584867
Arf1	Chrm3	paracrine	0.569975
B2m	Klrd1	paracrine	0.547652
Ccl4	Ccr5	paracrine	0.541148
Vcam1	Itga4	paracrine	0.539661
Col18a1	Kdr	paracrine	0.538827
Pigf	Flt1	paracrine	0.528101
Tgm2	Itga4	paracrine	0.516658
Gnas	Ptgir	paracrine	0.504763
CD3_tolk	Macro2_tolk	interaction.type	LRscore
Spp1	Itga4	paracrine	0.85486
Gnai2	Ccr5	paracrine	0.807524
B2m	Klrd1	paracrine	0.76407
Hsp90b1	Tlr7	paracrine	0.719848
Thbs1	Itga4	paracrine	0.708645
Spp1	Itga5	paracrine	0.707521
Calm2	Sell	paracrine	0.701038
Calm1	Sell	paracrine	0.695326
Col4a4	Cd93	paracrine	0.678243
Col18a1	Itga5	paracrine	0.655204
Ccl5	Ccr5	paracrine	0.636739
Vegfb	Flt1	paracrine	0.611179
Calm3	Sell	paracrine	0.607184
B2m	Cd247	paracrine	0.601978
Col4a1	Cd93	paracrine	0.600809
Cd200	Cd200r1	paracrine	0.582733
Gnas	Ptgir	paracrine	0.577105
Vegfa	Flt1	paracrine	0.559018
Gnas	Vipr1	paracrine	0.557273
Ptma	Vipr1	paracrine	0.554897
Gnai2	P2ry12	paracrine	0.546325
Gnai2	Cxcr3	paracrine	0.540356
Calm1	Vipr1	paracrine	0.527923
Plau	Plaur	paracrine	0.527426
Col4a2	Cd93	paracrine	0.51399
Spp1	S1pr1	paracrine	0.501807
CD3_tolk	Macro_Mono_tolk	interaction.type	LRscore
Spp1	Itga4	paracrine	0.915799
Calm2	Sell	paracrine	0.87576
Calm1	Sell	paracrine	0.87278
Hsp90b1	Tlr7	paracrine	0.838519
Gnai2	Ccr5	paracrine	0.829735
Calm3	Sell	paracrine	0.8229
Thbs1	Itga4	paracrine	0.817897
Spp1	Itga5	paracrine	0.809221
Gnas	Ptgir	paracrine	0.796851
Vegfb	Flt1	paracrine	0.775792
Col18a1	Itga5	paracrine	0.76916
Vegfa	Flt1	paracrine	0.736182
Col4a4	Cd93	paracrine	0.735471
B2m	Klrd1	paracrine	0.700497
Plau	Plaur	paracrine	0.698637
Cd200	Cd200r1	paracrine	0.674309
Ccl5	Ccr5	paracrine	0.670619
Col4a1	Cd93	paracrine	0.665007
Pigf	Flt1	paracrine	0.648035
Vcam1	Itga4	paracrine	0.643425
Tgm2	Itga4	paracrine	0.621976
Col4a2	Cd93	paracrine	0.582447
Mdk	Itga4	paracrine	0.577437
B2m	Cd247	paracrine	0.564523
C1qa	Cd93	paracrine	0.560321
Col4a3	Cd93	paracrine	0.560299
L1cam	Itga5	paracrine	0.557482
Cd14	Itga4	paracrine	0.553292
Adam17	Itga5	paracrine	0.550865
Col18a1	Kdr	paracrine	0.547404
Col4a5	Cd93	paracrine	0.54554
Podxl2	Sell	paracrine	0.540248
Adam15	Itga5	paracrine	0.538754
Irak4	Tlr7	paracrine	0.518001
Arf1	Chrm3	paracrine	0.517186
Plau	Itga5	paracrine	0.516083
Spp1	S1pr1	paracrine	0.515402
Gnai2	P2ry12	paracrine	0.513222
CD3_tolk	Mast_Baso_tolk	interaction.type	LRscore
Calm2	Sell	paracrine	0.902002
Calm1	Sell	paracrine	0.89958
Calm3	Sell	paracrine	0.858504
Gnai2	Cxcr2	paracrine	0.840514
Cd200	Cd200r1	paracrine	0.803191
Gnai2	S1pr4	paracrine	0.792017
Gnas	Ptgir	paracrine	0.776491
Vasp	Cxcr2	paracrine	0.764574
Spp1	S1pr1	paracrine	0.720896
Plau	Plaur	paracrine	0.710132
Spp1	Itga5	paracrine	0.695239
Il18	Il18rap	paracrine	0.641934
Col18a1	Itga5	paracrine	0.641837
Nectin2	Cd226	paracrine	0.62545
Podxl2	Sell	paracrine	0.60543
Col18a1	Kdr	paracrine	0.600235
Gnai2	S1pr1	paracrine	0.589745
Cxcl10	Ccr3	paracrine	0.522986
Gnai2	Ccr5	paracrine	0.507455
CD3_tolk	Mono_tolk	interaction.type	LRscore
Spp1	Itga4	paracrine	0.937533
Hsp90b1	Tlr7	paracrine	0.878712
Thbs1	Itga4	paracrine	0.861068
Gnai2	S1pr5	paracrine	0.816146
Vegfb	Flt1	paracrine	0.777618
Gnas	Ptgir	paracrine	0.763796
Vegfa	Flt1	paracrine	0.738222
Spp1	Itga5	paracrine	0.725613
Vcam1	Itga4	paracrine	0.713468
Calm2	Sell	paracrine	0.705853
Plau	Plaur	paracrine	0.702506
Calm1	Sell	paracrine	0.700194
Tgm2	Itga4	paracrine	0.69423
Gnai2	Fpr1	paracrine	0.681978
Col18a1	Itga5	paracrine	0.675046
Gnai2	Ccr5	paracrine	0.665937
Mdk	Itga4	paracrine	0.65346
Pigf	Flt1	paracrine	0.650432
Cd14	Itga4	paracrine	0.630883
Calm3	Sell	paracrine	0.612675
B2m	Klrd1	paracrine	0.60724
Irak4	Tlr7	paracrine	0.599907
Spp1	S1pr1	paracrine	0.583788
Gnai2	S1pr4	paracrine	0.57756
Col4a4	Cd93	paracrine	0.563552
B2m	Cd247	paracrine	0.535434
Vegfd	Itga4	paracrine	0.519933
Col18a1	Kdr	paracrine	0.517298
Adm	Calcrl	paracrine	0.515419
CD3_tolk	NK_tolk	interaction.type	LRscore
B2m	Klrd1	paracrine	0.950507
Spp1	Itga4	paracrine	0.919896
Calm2	Sell	paracrine	0.909189
Calm1	Sell	paracrine	0.906926
B2m	Cd247	paracrine	0.880099
Calm3	Sell	paracrine	0.868415
Gnai2	Ccr5	paracrine	0.860794
Thbs1	Itga4	paracrine	0.825852
Spp1	S1pr1	paracrine	0.818299
Cdh1	Klrg1	paracrine	0.810578
Gnai2	S1pr4	paracrine	0.792118
Gnai2	Cxcr3	paracrine	0.775278
Gnai2	S1pr5	paracrine	0.726222
Ccl5	Ccr5	paracrine	0.720942
Gnai2	S1pr1	paracrine	0.714811
Spp1	Itga5	paracrine	0.694137
Nectin2	Cd226	paracrine	0.692632
Vcam1	Itga4	paracrine	0.655796
Calm2	Kcnq5	paracrine	0.650956
Calm1	Kcnq5	paracrine	0.644772
Col18a1	Itga5	paracrine	0.640643
Tgm2	Itga4	paracrine	0.634668
Cxcl10	Cxcr3	paracrine	0.626313
Podxl2	Sell	paracrine	0.625332
Il18	Il18rap	paracrine	0.598457
Mdk	Itga4	paracrine	0.59064
Ccl5	Cxcr3	paracrine	0.590394
Cd14	Itga4	paracrine	0.566683
Cxcl9	Cxcr3	paracrine	0.55702
Calm3	Kcnq5	paracrine	0.55144
Cd200	Cd200r1	paracrine	0.551083
Ccl4	Ccr5	paracrine	0.514712
CD3_tolk	Neutro_tolk	interaction.type	LRscore
Calm2	Sell	paracrine	0.932092
Calm1	Sell	paracrine	0.930356
Spp1	Itga4	paracrine	0.911507
Gnai2	Cxcr2	paracrine	0.904418
Calm3	Sell	paracrine	0.900476
Vasp	Cxcr2	paracrine	0.853606
Thbs1	Itga4	paracrine	0.809652
Gnai2	Fpr1	paracrine	0.805447
Arf1	Chrm3	paracrine	0.771796
Plau	Plaur	paracrine	0.703417
Podxl2	Sell	paracrine	0.695879
Hsp90b1	Tlr7	paracrine	0.680432
Col4a4	Cd93	paracrine	0.634707
Gnas	Ptgir	paracrine	0.63324
Vcam1	Itga4	paracrine	0.630848
B2m	Cd247	paracrine	0.611123
Tgm2	Itga4	paracrine	0.609101
Vegfb	Flt1	paracrine	0.584353
Gnai2	Cxcr3	paracrine	0.577403
Gnai2	P2ry12	paracrine	0.574762
Cd200	Cd200r1	paracrine	0.570652
Il18	Il18rap	paracrine	0.56791
Spp1	Itga5	paracrine	0.566423
Mdk	Itga4	paracrine	0.564108
Cdh1	Itgae	paracrine	0.554417
Col4a1	Cd93	paracrine	0.55369
Adm	Calcrl	paracrine	0.552453
B2m	Klrd1	paracrine	0.551038
Cd14	Itga4	paracrine	0.539809
Cdh1	Klrg1	paracrine	0.538432
Vegfa	Flt1	paracrine	0.531352
Gnai2	S1pr4	paracrine	0.51344
Il1b	Il1r2	paracrine	0.510612
Col18a1	Itga5	paracrine	0.506472
CD3_tolk	PT1_tolk	interaction.type	LRscore
Spp1	Itga4	paracrine	0.622868
B2m	Klrd1	paracrine	0.552771
CD3_tolk	PT2_tolk	interaction.type	LRscore
B2m	Klrd1	paracrine	0.680726
Spp1	Itga4	paracrine	0.673426
CD3_tolk	PT3_tolk	interaction.type	LRscore
B2m	Klrd1	paracrine	0.680541
Spp1	Itga4	paracrine	0.633469
B2m	Cd247	paracrine	0.530506
Rtn4	Rtn4r	paracrine	0.512709
CD3_tolk	PT4_tolk	interaction.type	LRscore
Spp1	Itga4	paracrine	0.588793
CD3_tolk	PT5_tolk	interaction.type	LRscore
Spp1	Itga4	paracrine	0.632797
B2m	Cd247	paracrine	0.569445
B2m	Klrd1	paracrine	0.537046
Rtn4	Rtn4r	paracrine	0.521682
CD3_tolk	Tlymph1_tolk	interaction.type	LRscore
B2m	Klrd1	paracrine	0.937458
Spp1	Itga4	paracrine	0.923179
B2m	Cd247	paracrine	0.906579
Gnai2	Ccr5	paracrine	0.834617
Thbs1	Itga4	paracrine	0.832286
Gnai2	Cxcr3	paracrine	0.817129
Cd274	Pdcd1	paracrine	0.796429
Nectin2	Cd226	paracrine	0.767301
Cdh1	Itgae	paracrine	0.756666
Gnai2	S1pr4	paracrine	0.75303
Cd200	Cd200r1	paracrine	0.691704
Cxcl10	Cxcr3	paracrine	0.684622
Ccl5	Ccr5	paracrine	0.678295
Vcam1	Itga4	paracrine	0.665971
Ccl5	Cxcr3	paracrine	0.651186
Tgm2	Itga4	paracrine	0.64513
Spp1	S1pr1	paracrine	0.622697
Cxcl9	Cxcr3	paracrine	0.619574
Mdk	Itga4	paracrine	0.601571
Cd14	Itga4	paracrine	0.577797
Gnai2	Tbxa2r	paracrine	0.569275
CD3_tolk	Tlymph2_tolk	interaction.type	LRscore
Spp1	Itga4	paracrine	0.913601
B2m	Cd247	paracrine	0.910359
Spp1	S1pr1	paracrine	0.875694
B2m	Klrd1	paracrine	0.870342
Gnai2	Cxcr3	paracrine	0.846022
Calm2	Sell	paracrine	0.819377
Calm1	Sell	paracrine	0.815331
Thbs1	Itga4	paracrine	0.813663
Gnai2	S1pr1	paracrine	0.796776
Gnai2	S1pr4	paracrine	0.782016
Cdh1	Itgae	paracrine	0.771755
Gnai2	Ccr5	paracrine	0.770242
Cdh1	Klrg1	paracrine	0.756266
Calm3	Sell	paracrine	0.749393
Cxcl10	Cxcr3	paracrine	0.727468
Nectin2	Cd226	paracrine	0.719455
Icam1	Il2ra	paracrine	0.702997
Ccl5	Cxcr3	paracrine	0.696561
Cd274	Pdcd1	paracrine	0.696558
Cd200	Cd200r1	paracrine	0.672579
Cxcl9	Cxcr3	paracrine	0.666958
Vcam1	Itga4	paracrine	0.636937
Tgm2	Itga4	paracrine	0.61533
Gnai2	Tbxa2r	paracrine	0.591607
Ccl5	Ccr5	paracrine	0.583442
Mdk	Itga4	paracrine	0.570549
Calm2	Kcnq5	paracrine	0.547398
Cd14	Itga4	paracrine	0.54632
Calm1	Kcnq5	paracrine	0.540674
Hsp90b1	Tlr7	paracrine	0.534604
Gnas	Ptgir	paracrine	0.532518
Il7	Il7r	paracrine	0.50648
CD3_tolk	cDC_tolk	interaction.type	LRscore
Spp1	Itga4	paracrine	0.912319
B2m	Klrd1	paracrine	0.908221
Thbs1	Itga4	paracrine	0.811205
Col18a1	Kdr	paracrine	0.781849
Calm2	Sell	paracrine	0.773422
Calm1	Sell	paracrine	0.768637
Gnai2	Ccr5	paracrine	0.752003
Spp1	Itga5	paracrine	0.717182
Timp3	Kdr	paracrine	0.695311
Calm3	Sell	paracrine	0.692318
Vegfa	Kdr	paracrine	0.677735
Col18a1	Itga5	paracrine	0.665777
Cd200	Cd200r1	paracrine	0.641797
Cdh1	Itgae	paracrine	0.639143
Vcam1	Itga4	paracrine	0.633198
B2m	Cd247	paracrine	0.631876
App	Ngfr	paracrine	0.612565
Tgm2	Itga4	paracrine	0.611505
Vegfb	Flt1	paracrine	0.579183
Gnai2	Cxcr3	paracrine	0.5727
Nectin2	Cd226	paracrine	0.571385
Mdk	Itga4	paracrine	0.566592
Gnai2	S1pr4	paracrine	0.561526
Ccl5	Ccr5	paracrine	0.558867
Gnas	Vipr1	paracrine	0.548753
Ptma	Vipr1	paracrine	0.546369
Cd14	Itga4	paracrine	0.542318
Guca2a	Gucy2c	paracrine	0.530163
Vegfa	Flt1	paracrine	0.526058
Calm1	Vipr1	paracrine	0.519326
Gnas	Ptgir	paracrine	0.508379
Col4a4	Cd93	paracrine	0.506923
CD3_tolk	pDC_tolk	interaction.type	LRscore
B2m	Klrd1	paracrine	0.938755
Calm2	Sell	paracrine	0.931707
Calm1	Sell	paracrine	0.929962
Spp1	Itga4	paracrine	0.918276
Calm3	Sell	paracrine	0.899931
Hsp90b1	Tlr7	paracrine	0.885893
Gnai2	Ccr5	paracrine	0.840588
Thbs1	Itga4	paracrine	0.822696
Gnai2	Cxcr3	paracrine	0.818372
Gnai2	S1pr4	paracrine	0.759529
Gnai2	P2ry12	paracrine	0.745899
Plau	Plaur	paracrine	0.73092
B2m	Cd247	paracrine	0.729234
Gnai2	Tbxa2r	paracrine	0.717909
Podxl2	Sell	paracrine	0.694593
Col18a1	Kdr	paracrine	0.692754
Cd200	Cd200r1	paracrine	0.691464
Ccl5	Ccr5	paracrine	0.687798
Cxcl10	Cxcr3	paracrine	0.686419
App	Ngfr	paracrine	0.662558
Ccl5	Cxcr3	paracrine	0.653077
Vcam1	Itga4	paracrine	0.650861
Tgm2	Itga4	paracrine	0.629601
Cxcl9	Cxcr3	paracrine	0.621537
Cdh1	Itgae	paracrine	0.616685
Irak4	Tlr7	paracrine	0.616389
Slit2	Robo2	paracrine	0.601769
Timp3	Kdr	paracrine	0.589432
Mdk	Itga4	paracrine	0.585361
Vegfa	Kdr	paracrine	0.569529
Cd14	Itga4	paracrine	0.561325
Rtn4	Ngfr	paracrine	0.54964
Flt3l	Flt3	paracrine	0.540374
Il7	Il7r	paracrine	0.510993
DCT_tolk	EC_tolk	interaction.type	LRscore
Ptma	Vipr1	paracrine	0.515599
Gnas	Vipr1	paracrine	0.504274
DCT_tolk	LOH2_tolk	interaction.type	LRscore
Calm1	Scn4a	paracrine	0.502485
DCT_tolk	Macro1_tolk	interaction.type	LRscore
Gnai2	Fpr1	paracrine	0.642728
Rarres2	Cmklr1	paracrine	0.518417
DCT_tolk	Macro2_tolk	interaction.type	LRscore
Ptma	Vipr1	paracrine	0.528016
Gnas	Vipr1	paracrine	0.516709
DCT_tolk	Mono_tolk	interaction.type	LRscore
Gnai2	S1pr5	paracrine	0.769098
Gnai2	Fpr1	paracrine	0.616721
DCT_tolk	NK_tolk	interaction.type	LRscore
Gnai2	S1pr5	paracrine	0.665591
DCT_tolk	Neutro_tolk	interaction.type	LRscore
Gnai2	Fpr1	paracrine	0.756478
Il1b	Il1r2	paracrine	0.684119
Anxa1	Fpr1	paracrine	0.56735
DCT_tolk	Tlymph2_tolk	interaction.type	LRscore
Ccl5	Ccr4	paracrine	0.522225
DCT_tolk	cDC_tolk	interaction.type	LRscore
Ptma	Vipr1	paracrine	0.519418
Gnas	Vipr1	paracrine	0.508097
App	Ngfr	paracrine	0.508011
DCT_tolk	pDC_tolk	interaction.type	LRscore
App	Ngfr	paracrine	0.561845
EC_tolk	Blymph_tolk	interaction.type	LRscore
Calm1	Kcnq5	paracrine	0.650383
Calm2	Kcnq5	paracrine	0.586925
C3	Cd19	paracrine	0.564231
App	Ngfr	paracrine	0.559401
Calm1	Scn4a	paracrine	0.518542
EC_tolk	CD1_tolk	interaction.type	LRscore
Ubb	Fgfr2	paracrine	0.90344
Calm1	Pde1c	paracrine	0.898345
Rps27a	Fgfr2	paracrine	0.894335
Gnas	Adora1	paracrine	0.892728
Gnai2	Adora1	paracrine	0.883576
Calm2	Pde1c	paracrine	0.870964
Ubc	Fgfr2	paracrine	0.858372
App	Slc45a3	paracrine	0.834742
Calm3	Pde1c	paracrine	0.8047
Fgf1	Fgfr2	paracrine	0.796625
Mapk1	Fgfr2	paracrine	0.758203
Calm1	Cacna1c	paracrine	0.560802
Efna1	Epha1	paracrine	0.558614
EC_tolk	CD2_tolk	interaction.type	LRscore
Ubb	Fgfr2	paracrine	0.884238
Rps27a	Fgfr2	paracrine	0.873576
Ubc	Fgfr2	paracrine	0.831875
Calm1	Pde1c	paracrine	0.819055
Calm2	Pde1c	paracrine	0.775652
Fgf1	Fgfr2	paracrine	0.761783
Mapk1	Fgfr2	paracrine	0.719099
App	Slc45a3	paracrine	0.696807
Calm3	Pde1c	paracrine	0.678508
Efna1	Epha1	paracrine	0.547109
Gnas	Adora1	paracrine	0.525125
Gnai2	Adora1	paracrine	0.502102
EC_tolk	CD3_tolk	interaction.type	LRscore
Calm1	Pde1c	paracrine	0.852115
Gnas	Tshr	paracrine	0.836773
Ubb	Fgfr2	paracrine	0.823794
Gnai2	Tshr	paracrine	0.82379
Gnas	Adora1	paracrine	0.820173
Calm2	Pde1c	paracrine	0.814849
Rps27a	Fgfr2	paracrine	0.808768
Gnai2	Adora1	paracrine	0.806175
Calr	Tshr	paracrine	0.804509
Ubc	Fgfr2	paracrine	0.751765
Calm1	Trpc5	paracrine	0.751236
Calm3	Pde1c	paracrine	0.728743
Calm2	Trpc5	paracrine	0.697571
App	Slc45a3	paracrine	0.688675
Fgf1	Fgfr2	paracrine	0.661851
Calm1	Sctr	paracrine	0.65312
Psap	Gpr37	paracrine	0.640702
Efna1	Epha1	paracrine	0.633669
Calm1	Calcr	paracrine	0.630375
Mapk1	Fgfr2	paracrine	0.610418
Calm3	Trpc5	paracrine	0.58472
Hsp90aa1	Cftr	paracrine	0.519731
Fn1	Tshr	paracrine	0.513676
EC_tolk	DCT_tolk	interaction.type	LRscore
Ubb	Fgfr2	paracrine	0.767955
Rps27a	Fgfr2	paracrine	0.749615
Calm1	Pde1c	paracrine	0.688035
App	Slc45a3	paracrine	0.686872
Ubc	Fgfr2	paracrine	0.681914
Calm2	Pde1c	paracrine	0.627497
Calm1	Calcr	paracrine	0.583046
Fgf1	Fgfr2	paracrine	0.580807
Gnas	Adora1	paracrine	0.538601
Mapk1	Fgfr2	paracrine	0.525878
Gnai2	Adora1	paracrine	0.515629
Calm1	Cacna1c	paracrine	0.507021
Calm3	Pde1c	paracrine	0.506978
EC_tolk	LOH1_tolk	interaction.type	LRscore
Ubb	Fgfr2	paracrine	0.801953
Rps27a	Fgfr2	paracrine	0.78555
App	Slc45a3	paracrine	0.771233
Ubc	Fgfr2	paracrine	0.723988
Fgf1	Fgfr2	paracrine	0.628978
Gnas	Tshr	paracrine	0.618917
Calm1	Oprm1	paracrine	0.612778
Gnai2	Tshr	paracrine	0.596952
Gnai2	Oprm1	paracrine	0.58802
Mapk1	Fgfr2	paracrine	0.57575
Calr	Tshr	paracrine	0.56593
Gnas	Adora1	paracrine	0.55166
Efnb2	Ephb3	paracrine	0.549804
Calm1	Calcr	paracrine	0.534027
Gnai2	Adora1	paracrine	0.528769
Efna1	Epha1	paracrine	0.500938
EC_tolk	LOH2_tolk	interaction.type	LRscore
Gnas	Adora1	paracrine	0.904117
Gnai2	Adora1	paracrine	0.895823
Ubb	Fgfr2	paracrine	0.877355
Rps27a	Fgfr2	paracrine	0.866155
App	Slc45a3	paracrine	0.841477
Ubc	Fgfr2	paracrine	0.822504
Fgf1	Fgfr2	paracrine	0.74968
Efna1	Epha7	paracrine	0.711715
Mapk1	Fgfr2	paracrine	0.705666
Gnas	Tshr	paracrine	0.635678
Calm1	Scn4a	paracrine	0.617532
Gnai2	Tshr	paracrine	0.614076
Efna1	Epha1	paracrine	0.612655
Calr	Tshr	paracrine	0.583452
Calm2	Scn4a	paracrine	0.552217
EC_tolk	Macro1_tolk	interaction.type	LRscore
Icam1	Itgax	paracrine	0.782018
Gnai2	P2ry12	paracrine	0.78201
Gnas	Ptgir	paracrine	0.537733
Fn1	Mag	paracrine	0.519127
EC_tolk	Macro2_tolk	interaction.type	LRscore
Icam1	Itgax	paracrine	0.790901
Gnai2	P2ry12	paracrine	0.698684
Gnas	Ptgir	paracrine	0.60899
EC_tolk	Macro_Mono_tolk	interaction.type	LRscore
Gnas	Ptgir	paracrine	0.81741
Icam1	Itgax	paracrine	0.788655
Gnai2	P2ry12	paracrine	0.669983
EC_tolk	Mast_Baso_tolk	interaction.type	LRscore
Gnas	Ptgir	paracrine	0.798589
Alox5ap	Alox5	paracrine	0.737034
Calm1	Pde1c	paracrine	0.689601
Calm2	Pde1c	paracrine	0.629203
Efna1	Epha1	paracrine	0.553963
Calm3	Pde1c	paracrine	0.508804
EC_tolk	Mono_tolk	interaction.type	LRscore
Gnas	Ptgir	paracrine	0.786805
Icam1	Itgax	paracrine	0.782974
Gnai2	P2ry12	paracrine	0.633722
EC_tolk	NK_tolk	interaction.type	LRscore
Icam1	Itgax	paracrine	0.793917
Calm1	Kcnq5	paracrine	0.702167
Calm2	Kcnq5	paracrine	0.642948
Calm1	Pde1c	paracrine	0.617536
Ubb	Fgfr2	paracrine	0.578548
Calm1	Calcr	paracrine	0.556067
Rps27a	Fgfr2	paracrine	0.553933
Calm2	Pde1c	paracrine	0.55222
Calm3	Kcnq5	paracrine	0.523634
EC_tolk	Neutro_tolk	interaction.type	LRscore
Gnai2	P2ry12	paracrine	0.722423
Gnas	Ptgir	paracrine	0.663361
Alox5ap	Alox5	paracrine	0.648192
Icam1	Itgax	paracrine	0.646092
App	Slc45a3	paracrine	0.541346
EC_tolk	PT1_tolk	interaction.type	LRscore
App	Slc45a3	paracrine	0.651281
Hsp90aa1	Cftr	paracrine	0.609184
Fgf1	Fgfr4	paracrine	0.54078
EC_tolk	PT2_tolk	interaction.type	LRscore
Hsp90aa1	Cftr	paracrine	0.598284
App	Slc45a3	paracrine	0.591847
EC_tolk	PT3_tolk	interaction.type	LRscore
App	Slc45a3	paracrine	0.708888
Hsp90aa1	Cftr	paracrine	0.693376
Fgf1	Fgfr4	paracrine	0.630637
Efna1	Epha1	paracrine	0.558555
Rtn4	Rtn4r	paracrine	0.544046
Gnas	Tshr	paracrine	0.52935
Gnai2	Tshr	paracrine	0.50634
EC_tolk	PT4_tolk	interaction.type	LRscore
Hsp90aa1	Cftr	paracrine	0.654893
App	Slc45a3	paracrine	0.557522
EC_tolk	PT5_tolk	interaction.type	LRscore
Hsp90aa1	Cftr	paracrine	0.735946
Fgf1	Fgfr4	paracrine	0.611147
App	Slc45a3	paracrine	0.606605
Efna1	Epha1	paracrine	0.592025
Rtn4	Rtn4r	paracrine	0.552945
EC_tolk	Tlymph1_tolk	interaction.type	LRscore
Calm1	Pde1c	paracrine	0.575784
Calm1	Kcnq5	paracrine	0.511621
Calm2	Pde1c	paracrine	0.509007
EC_tolk	Tlymph2_tolk	interaction.type	LRscore
Calm1	Kcnq5	paracrine	0.604573
Gnas	Ptgir	paracrine	0.565232
Tnfsf12	Tnfrsf25	paracrine	0.552099
Calm2	Kcnq5	paracrine	0.538698
EC_tolk	cDC_tolk	interaction.type	LRscore
Icam1	Itgax	paracrine	0.795526
App	Ngfr	paracrine	0.616354
Gnas	Ptgir	paracrine	0.541327
Rtn4	Ngfr	paracrine	0.527076
EC_tolk	pDC_tolk	interaction.type	LRscore
Gnai2	P2ry12	paracrine	0.849676
Icam1	Itgax	paracrine	0.791519
App	Ngfr	paracrine	0.666124
Rtn4	Ngfr	paracrine	0.580545
LOH1_tolk	Blymph_tolk	interaction.type	LRscore
Gnai2	Tbxa2r	paracrine	0.541908
LOH1_tolk	CD1_tolk	interaction.type	LRscore
App	Adra2a	paracrine	0.807702
Gnai2	Adra2a	paracrine	0.653623
Cxcl10	Adra2a	paracrine	0.627668
Hebp1	Adra2a	paracrine	0.621509
Ccl5	Adra2a	paracrine	0.539831
Cxcl12	Adra2a	paracrine	0.514659
Npy	Adra2a	paracrine	0.504411
LOH1_tolk	CD2_tolk	interaction.type	LRscore
App	Adra2a	paracrine	0.716628
Gnai2	Adra2a	paracrine	0.53187
Cxcl10	Adra2a	paracrine	0.503719
LOH1_tolk	CD3_tolk	interaction.type	LRscore
App	Adra2a	paracrine	0.64731
Calm1	Sctr	paracrine	0.578368
Hsp90aa1	Cftr	paracrine	0.536713
LOH1_tolk	DCT_tolk	interaction.type	LRscore
Pdap1	Pdgfrb	paracrine	0.555037
LOH1_tolk	EC_tolk	interaction.type	LRscore
Gnai2	Tbxa2r	paracrine	0.796987
Bsg	Sele	paracrine	0.736912
Gnai2	Ptpru	paracrine	0.663545
Tgm2	Tbxa2r	paracrine	0.636608
Tnfsf10	Tnfrsf11b	paracrine	0.616319
Ccl5	Ackr2	paracrine	0.570624
LOH1_tolk	Macro1_tolk	interaction.type	LRscore
Gnai2	Fpr1	paracrine	0.630969
Ccl5	Ccr1	paracrine	0.54947
LOH1_tolk	Macro2_tolk	interaction.type	LRscore
Gnas	Ptgir	paracrine	0.558459
LOH1_tolk	Macro_Mono_tolk	interaction.type	LRscore
Gnas	Ptgir	paracrine	0.784272
Ccl5	Ccr1	paracrine	0.563139
LOH1_tolk	Mast_Baso_tolk	interaction.type	LRscore
Gnas	Ptgir	paracrine	0.763026
Ccl5	Ccr1	paracrine	0.728738
Cxcl10	Ccr3	paracrine	0.589786
Ccl4	Ccr1	paracrine	0.54885
Ccl5	Ccr3	paracrine	0.50013
LOH1_tolk	Mono_tolk	interaction.type	LRscore
Gnai2	S1pr5	paracrine	0.759945
Gnas	Ptgir	paracrine	0.749812
Gnai2	Fpr1	paracrine	0.604632
LOH1_tolk	NK_tolk	interaction.type	LRscore
Cdh1	Klrg1	paracrine	0.778372
Gnai2	S1pr5	paracrine	0.65418
LOH1_tolk	Neutro_tolk	interaction.type	LRscore
Ccl5	Ccr1	paracrine	0.797138
Gnai2	Fpr1	paracrine	0.746989
Ccl4	Ccr1	paracrine	0.640215
Gnas	Ptgir	paracrine	0.615419
Il1b	Il1r2	paracrine	0.599453
Ccl3	Ccr1	paracrine	0.539688
LOH1_tolk	PT1_tolk	interaction.type	LRscore
Hsp90aa1	Cftr	paracrine	0.625285
LOH1_tolk	PT2_tolk	interaction.type	LRscore
Hsp90aa1	Cftr	paracrine	0.614549
LOH1_tolk	PT3_tolk	interaction.type	LRscore
Hsp90aa1	Cftr	paracrine	0.707672
LOH1_tolk	PT4_tolk	interaction.type	LRscore
Hsp90aa1	Cftr	paracrine	0.67013
LOH1_tolk	PT5_tolk	interaction.type	LRscore
Hsp90aa1	Cftr	paracrine	0.748976
Rtn4	Rtn4r	paracrine	0.502168
LOH1_tolk	Tlymph1_tolk	interaction.type	LRscore
Nectin3	Tigit	paracrine	0.537714
LOH1_tolk	Tlymph2_tolk	interaction.type	LRscore
Cdh1	Klrg1	paracrine	0.718037
Nectin3	Tigit	paracrine	0.525847
Gnas	Ptgir	paracrine	0.513563
Gnai2	Tbxa2r	paracrine	0.508134
LOH1_tolk	pDC_tolk	interaction.type	LRscore
Gnai2	Tbxa2r	paracrine	0.64475
LOH2_tolk	Blymph_tolk	interaction.type	LRscore
Sema4d	Cd72	paracrine	0.734577
Gnai2	Tbxa2r	paracrine	0.700143
Hsp90b1	Tlr7	paracrine	0.697792
Icam1	Itgal	paracrine	0.6209
Calm1	Kcnq5	paracrine	0.62025
Timp3	Kdr	paracrine	0.600143
Calm2	Kcnq5	paracrine	0.582273
B2m	Klrd1	paracrine	0.565012
App	Ngfr	paracrine	0.56444
Thbs1	Cd36	paracrine	0.545661
Npy	Npy1r	paracrine	0.527735
Tgm2	Tbxa2r	paracrine	0.519311
Calm1	Aqp6	paracrine	0.507613
LOH2_tolk	CD1_tolk	interaction.type	LRscore
Calm1	Pde1c	paracrine	0.885832
Calm2	Pde1c	paracrine	0.868796
Fst	Bmpr1b	paracrine	0.851605
Npy	Adra2a	paracrine	0.85138
App	Adra2a	paracrine	0.830751
Calm3	Pde1c	paracrine	0.823248
Gnai2	Ednrb	paracrine	0.813126
Gnai2	Adra2a	paracrine	0.788342
Bmp4	Bmpr1b	paracrine	0.744733
Cxcl10	Adra2a	paracrine	0.713119
Edn3	Ednrb	paracrine	0.702534
Timp3	Kdr	paracrine	0.7018
Rgmb	Bmpr1b	paracrine	0.679154
Calm1	Aqp6	paracrine	0.653736
Calr	Scarf1	paracrine	0.630565
Calm2	Aqp6	paracrine	0.61704
Hebp1	Adra2a	paracrine	0.616141
Hbegf	Erbb4	paracrine	0.601442
Hsp90aa1	Fgfr3	paracrine	0.58603
Nrtn	Gfra1	paracrine	0.562135
Col18a1	Kdr	paracrine	0.547148
Col4a4	Itga2	paracrine	0.545718
Ccl5	Adra2a	paracrine	0.545628
B2m	Klrd1	paracrine	0.538355
Lamb1	Itga2	paracrine	0.531896
Calm3	Aqp6	paracrine	0.531249
Calm1	Cacna1c	paracrine	0.528544
Calm1	Pde1b	paracrine	0.509164
Edn1	Ednrb	paracrine	0.509046
LOH2_tolk	CD2_tolk	interaction.type	LRscore
Fst	Bmpr1b	paracrine	0.825868
Gnai2	Ednrb	paracrine	0.810013
Calm1	Pde1c	paracrine	0.798966
Npy	Adra2a	paracrine	0.775236
Calm2	Pde1c	paracrine	0.7723
App	Adra2a	paracrine	0.747177
Bmp4	Bmpr1b	paracrine	0.706841
Calm3	Pde1c	paracrine	0.704642
Edn3	Ednrb	paracrine	0.698262
Gnai2	Adra2a	paracrine	0.6916
Calr	Scarf1	paracrine	0.67472
Rgmb	Bmpr1b	paracrine	0.636281
Gnas	Adcy1	paracrine	0.625373
Cxcl10	Adra2a	paracrine	0.599464
Gnai2	Adcy1	paracrine	0.569753
Timp3	Kdr	paracrine	0.539191
Rtn4	Cntnap1	paracrine	0.537486
Calm1	Aqp6	paracrine	0.526929
B2m	Klrd1	paracrine	0.504161
Gnai2	Lpar3	paracrine	0.504076
Edn1	Ednrb	paracrine	0.503958
LOH2_tolk	CD3_tolk	interaction.type	LRscore
Calm1	Aqp6	paracrine	0.893524
Calm2	Aqp6	paracrine	0.877477
Fst	Bmpr1b	paracrine	0.858127
Calm1	Pde1c	paracrine	0.834957
Calm3	Aqp6	paracrine	0.834368
Calm2	Pde1c	paracrine	0.811941
Bmp4	Bmpr1b	paracrine	0.754599
Calm3	Pde1c	paracrine	0.752283
Calm1	Trpc5	paracrine	0.726135
Npy	Adra2a	paracrine	0.714544
Calr	Scarf1	paracrine	0.697028
Calm2	Trpc5	paracrine	0.693514
Gnai2	Ednrb	paracrine	0.693425
Rgmb	Bmpr1b	paracrine	0.690501
App	Adra2a	paracrine	0.682016
Gnas	Adcy1	paracrine	0.665255
Hsp90aa1	Fgfr3	paracrine	0.663714
Psap	Gpr37	paracrine	0.646916
Calm1	Sctr	paracrine	0.623086
Gnai2	Adra2a	paracrine	0.619411
Calm3	Trpc5	paracrine	0.614141
Gnai2	Adcy1	paracrine	0.611882
Calm1	Calcr	paracrine	0.599579
Hsp90aa1	Cftr	paracrine	0.570088
Gnai2	Lpar3	paracrine	0.567269
Cd6	Alcam	paracrine	0.559274
Edn3	Ednrb	paracrine	0.551102
Cxcl10	Adra2a	paracrine	0.520656
Gnai2	S1pr3	paracrine	0.514192
LOH2_tolk	DCT_tolk	interaction.type	LRscore
Timp3	Kdr	paracrine	0.835175
Gnas	Adcy1	paracrine	0.748619
Col18a1	Kdr	paracrine	0.722325
Gnai2	Adcy1	paracrine	0.702596
Hbegf	Erbb4	paracrine	0.672611
Calr	Scarf1	paracrine	0.667421
Calm1	Pde1c	paracrine	0.659448
Fst	Bmpr1b	paracrine	0.649279
Vegfa	Kdr	paracrine	0.646759
Npnt	Itga8	paracrine	0.638062
B2m	Klrd1	paracrine	0.636753
App	Lrp1	paracrine	0.630089
Calm2	Pde1c	paracrine	0.623008
Calr	Lrp1	paracrine	0.617362
Gnai2	Ednrb	paracrine	0.612136
Hsp90b1	Lrp1	paracrine	0.602201
Hsp90aa1	Fgfr3	paracrine	0.595833
Angpt2	Tek	paracrine	0.587463
Gnai2	Tbxa2r	paracrine	0.586304
Gnai2	Lpar3	paracrine	0.582235
Calm1	Aqp6	paracrine	0.581541
Pdap1	Pdgfrb	paracrine	0.575435
Calm1	Pde1b	paracrine	0.572953
Psap	Lrp1	paracrine	0.571473
Npy	Npy1r	paracrine	0.563794
Gnai2	S1pr3	paracrine	0.552887
Calm1	Calcr	paracrine	0.551115
Egf	Erbb4	paracrine	0.549977
Spp1	Itga5	paracrine	0.548601
Calm2	Aqp6	paracrine	0.542548
Calm3	Pde1c	paracrine	0.537551
Plau	Lrp1	paracrine	0.536053
Calm2	Pde1b	paracrine	0.533801
Pdgfa	Pdgfrb	paracrine	0.524348
Thbs1	Cd36	paracrine	0.521375
Lrpap1	Lrp1	paracrine	0.514253
Calm1	Hmmr	paracrine	0.50083
LOH2_tolk	EC_tolk	interaction.type	LRscore
Timp3	Kdr	paracrine	0.953942
Col18a1	Kdr	paracrine	0.914038
Gnai2	Ednrb	paracrine	0.887609
Gnai2	Tbxa2r	paracrine	0.885697
Vegfa	Kdr	paracrine	0.88213
Angpt2	Tek	paracrine	0.881928
Calr	Scarf1	paracrine	0.856824
Angpt2	Tie1	paracrine	0.854481
Spp1	Itga5	paracrine	0.844797
Hsp90aa1	Fgfr3	paracrine	0.832757
Arf1	Chrm3	paracrine	0.816778
Edn3	Ednrb	paracrine	0.810842
Gnai2	Ptpru	paracrine	0.795611
Tgm2	Tbxa2r	paracrine	0.781909
Bsg	Sele	paracrine	0.752413
Plau	Itga5	paracrine	0.751849
Thbs1	Cd36	paracrine	0.744329
Sema3c	Plxnd1	paracrine	0.734421
Col18a1	Itga5	paracrine	0.733568
Efemp2	Plscr4	paracrine	0.721063
Edn1	Adgrl4	paracrine	0.712097
Vegfc	Kdr	paracrine	0.680436
Tgfb2	Eng	paracrine	0.675601
Tnfsf10	Tnfrsf11b	paracrine	0.675338
Pdgfc	Kdr	paracrine	0.662481
Hspg2	Chrm3	paracrine	0.660521
L1cam	Itga5	paracrine	0.656704
Edn1	Ednrb	paracrine	0.653008
Calm1	Hmmr	paracrine	0.649881
Fgf1	Fgfr3	paracrine	0.645578
Npnt	Itga8	paracrine	0.642142
Sema4a	Plxnd1	paracrine	0.641801
Sema4a	Plxnd1	paracrine	0.641801
Bmp7	Eng	paracrine	0.637128
App	Lrp1	paracrine	0.633118
Thbs1	Tnfrsf11b	paracrine	0.620717
Calr	Lrp1	paracrine	0.620432
Hsp90b1	Lrp1	paracrine	0.605315
B2m	Klrd1	paracrine	0.605096
Ccl5	Ackr2	paracrine	0.576337
Psap	Lrp1	paracrine	0.574658
Ptma	Vipr1	paracrine	0.569476
Calm1	Vipr1	paracrine	0.548208
Plau	Lrp1	paracrine	0.539288
Gnas	Vipr1	paracrine	0.534589
Adam17	Itga5	paracrine	0.532961
Fgf9	Fgfr3	paracrine	0.526169
Lrpap1	Lrp1	paracrine	0.517504
Hsp90b1	Tlr7	paracrine	0.511703
Npy	Adra2a	paracrine	0.511522
Icam1	Itgal	paracrine	0.510651
LOH2_tolk	LOH1_tolk	interaction.type	LRscore
Gnas	Adcy1	paracrine	0.857987
Gnai2	Adcy1	paracrine	0.82737
Hbegf	Erbb4	paracrine	0.826334
Egf	Erbb4	paracrine	0.738932
Adam17	Erbb4	paracrine	0.68126
Calr	Scarf1	paracrine	0.62579
Tgfa	Erbb4	paracrine	0.59417
Btc	Erbb4	paracrine	0.586673
Calm1	Pde1b	paracrine	0.582143
Calm1	Oprm1	paracrine	0.581489
B2m	Klrd1	paracrine	0.576585
Hsp90aa1	Fgfr3	paracrine	0.564158
Timp3	Agtr2	paracrine	0.561175
Calm2	Pde1b	paracrine	0.543161
Timp3	Kdr	paracrine	0.542671
Gnai2	Oprm1	paracrine	0.510614
Cdh1	Itgae	paracrine	0.509676
App	Lrp1	paracrine	0.505468
Calm1	Calcr	paracrine	0.501552
LOH2_tolk	Macro1_tolk	interaction.type	LRscore
App	Lrp1	paracrine	0.903095
Calr	Lrp1	paracrine	0.898244
Hsp90b1	Lrp1	paracrine	0.89227
Psap	Lrp1	paracrine	0.879464
Plau	Lrp1	paracrine	0.863416
Gnai2	C5ar1	paracrine	0.855578
Lrpap1	Lrp1	paracrine	0.852774
Gas6	Axl	paracrine	0.847495
Thbs1	Lrp1	paracrine	0.832265
Sema4d	Cd72	paracrine	0.832038
Hsp90b1	Tlr7	paracrine	0.820833
Calr	Scarf1	paracrine	0.820153
Agrn	Lrp1	paracrine	0.819702
Cx3cl1	Cx3cr1	paracrine	0.816392
Spp1	Itga5	paracrine	0.806997
Gnai2	Fpr1	paracrine	0.771417
Hspg2	Lrp1	paracrine	0.761112
Adam10	Axl	paracrine	0.758842
Npnt	Itga8	paracrine	0.753757
Icam1	Itgal	paracrine	0.747307
Apoe	Lrp1	paracrine	0.738254
Gpc3	Lrp1	paracrine	0.736432
Thbs1	Cd36	paracrine	0.73567
Serping1	Lrp1	paracrine	0.731478
Serpine1	Lrp1	paracrine	0.7301
Icam1	Itgax	paracrine	0.724223
Gnai2	P2ry12	paracrine	0.72394
Pros1	Axl	paracrine	0.712945
Plau	Itga5	paracrine	0.699465
Col18a1	Itga5	paracrine	0.678973
Calm1	Hmmr	paracrine	0.667111
Timp3	Kdr	paracrine	0.648347
C1qb	Lrp1	paracrine	0.641153
Calm1	Pde1b	paracrine	0.627908
Sema3c	Plxnd1	paracrine	0.608496
Tfpi	Lrp1	paracrine	0.6041
Lpl	Lrp1	paracrine	0.596579
L1cam	Itga5	paracrine	0.595054
Calm2	Pde1b	paracrine	0.59019
Agrn	Atp1a3	paracrine	0.583775
Arf1	Chrm3	paracrine	0.57652
Ccl5	Ccr1	paracrine	0.555245
B2m	Klrd1	paracrine	0.548365
Pdgfb	Lrp1	paracrine	0.538109
Calm3	Pde1b	paracrine	0.503227
Sema4a	Plxnd1	paracrine	0.501753
Sema4a	Plxnd1	paracrine	0.501753
LOH2_tolk	Macro2_tolk	interaction.type	LRscore
App	Lrp1	paracrine	0.881922
Calr	Lrp1	paracrine	0.876157
Hsp90b1	Lrp1	paracrine	0.869075
Psap	Lrp1	paracrine	0.853963
Plau	Lrp1	paracrine	0.835157
Lrpap1	Lrp1	paracrine	0.822764
Gas6	Axl	paracrine	0.801884
Thbs1	Lrp1	paracrine	0.79906
Agrn	Lrp1	paracrine	0.784653
B2m	Klrd1	paracrine	0.764588
Sema4d	Cd72	paracrine	0.75902
Spp1	Itga5	paracrine	0.752685
Calm1	Hmmr	paracrine	0.749245
Gnai2	C5ar1	paracrine	0.746992
Icam1	Itgax	paracrine	0.734663
Cx3cl1	Cx3cr1	paracrine	0.731003
Hsp90b1	Tlr7	paracrine	0.719121
Hspg2	Lrp1	paracrine	0.718585
Icam1	Itgal	paracrine	0.713857
Calm1	Pde1b	paracrine	0.708252
Adam10	Axl	paracrine	0.696221
Calr	Scarf1	paracrine	0.696151
Thbs1	Cd36	paracrine	0.694185
Apoe	Lrp1	paracrine	0.693297
Gpc3	Lrp1	paracrine	0.691292
Serping1	Lrp1	paracrine	0.685852
Serpine1	Lrp1	paracrine	0.684341
Calm2	Pde1b	paracrine	0.674456
Pros1	Axl	paracrine	0.643997
Npnt	Itga8	paracrine	0.635005
Gnai2	P2ry12	paracrine	0.62895
Plau	Itga5	paracrine	0.628811
Col18a1	Itga5	paracrine	0.606214
Calm3	Pde1b	paracrine	0.593044
C1qb	Lrp1	paracrine	0.588807
Ptma	Vipr1	paracrine	0.581632
Sema3c	Plxnd1	paracrine	0.571696
Gnas	Ptgir	paracrine	0.566882
Npy	Npy1r	paracrine	0.564244
Hsp90aa1	Fgfr3	paracrine	0.562159
Calm1	Vipr1	paracrine	0.560501
Tfpi	Lrp1	paracrine	0.550142
Gnas	Vipr1	paracrine	0.546947
Gnas	Adcy1	paracrine	0.544327
Lpl	Lrp1	paracrine	0.542372
Gnai2	Fpr1	paracrine	0.541518
L1cam	Itga5	paracrine	0.51681
Npy	Adra2a	paracrine	0.508939
Agrn	Atp1a3	paracrine	0.50265
LOH2_tolk	Macro_Mono_tolk	interaction.type	LRscore
App	Lrp1	paracrine	0.909544
Calr	Lrp1	paracrine	0.904981
Hsp90b1	Lrp1	paracrine	0.899359
Psap	Lrp1	paracrine	0.887288
Plau	Lrp1	paracrine	0.872131
Lrpap1	Lrp1	paracrine	0.86206
Thbs1	Lrp1	paracrine	0.842605
Spp1	Itga5	paracrine	0.842183
Hsp90b1	Tlr7	paracrine	0.838031
Agrn	Lrp1	paracrine	0.830659
Icam1	Itgal	paracrine	0.812267
Gnas	Ptgir	paracrine	0.790007
Hspg2	Lrp1	paracrine	0.774651
Cx3cl1	Cx3cr1	paracrine	0.767332
Gas6	Axl	paracrine	0.765477
Apoe	Lrp1	paracrine	0.752668
Gpc3	Lrp1	paracrine	0.750912
Plau	Itga5	paracrine	0.748137
Serping1	Lrp1	paracrine	0.746136
Calr	Scarf1	paracrine	0.744888
Serpine1	Lrp1	paracrine	0.744807
Thbs1	Cd36	paracrine	0.737856
Icam1	Itgax	paracrine	0.732018
Col18a1	Itga5	paracrine	0.729681
Agrn	Atp1a3	paracrine	0.72778
B2m	Klrd1	paracrine	0.701101
Gnai2	C5ar1	paracrine	0.698249
C1qb	Lrp1	paracrine	0.658439
Timp3	Kdr	paracrine	0.656187
L1cam	Itga5	paracrine	0.652228
Adam10	Axl	paracrine	0.648898
Npnt	Itga8	paracrine	0.642782
Calm1	Pde1b	paracrine	0.641995
Sema3c	Plxnd1	paracrine	0.627538
Sema4d	Cd72	paracrine	0.626173
Tfpi	Lrp1	paracrine	0.62212
Lpl	Lrp1	paracrine	0.614722
Calm2	Pde1b	paracrine	0.604806
Gnai2	P2ry12	paracrine	0.597433
Pros1	Axl	paracrine	0.593291
Ccl5	Ccr1	paracrine	0.568877
Pdgfb	Lrp1	paracrine	0.556929
Gnai2	S1pr5	paracrine	0.537945
Tnf	Tnfrsf1b	paracrine	0.536608
Adam17	Itga5	paracrine	0.528031
Arf1	Chrm3	paracrine	0.523864
Sema4a	Plxnd1	paracrine	0.521908
Sema4a	Plxnd1	paracrine	0.521908
Calm3	Pde1b	paracrine	0.518413
Gnai2	Fpr1	paracrine	0.504253
Apob	Lrp1	paracrine	0.500541
LOH2_tolk	Mast_Baso_tolk	interaction.type	LRscore
Gnai2	C5ar1	paracrine	0.900571
Gnai2	Cxcr2	paracrine	0.88121
Col4a4	Itga2	paracrine	0.837485
Lamb1	Itga2	paracrine	0.829772
Col4a3	Itga2	paracrine	0.795508
Col4a1	Itga2	paracrine	0.790019
Gnas	Ptgir	paracrine	0.76916
Vasp	Cxcr2	paracrine	0.753966
Spp1	Itga5	paracrine	0.741607
Lama5	Itga2	paracrine	0.738106
Ccl5	Ccr1	paracrine	0.73333
Agrn	Atp1a3	paracrine	0.731683
Icam1	Itgal	paracrine	0.730128
Timp3	Kdr	paracrine	0.703205
Col4a5	Itga2	paracrine	0.700649
Hspg2	Itga2	paracrine	0.69389
Cxcl10	Ccr3	paracrine	0.679492
Sema4d	Cd72	paracrine	0.664223
Calm1	Pde1c	paracrine	0.661086
Lamc2	Itga2	paracrine	0.64282
Calm2	Pde1c	paracrine	0.624722
Dusp18	Itga2	paracrine	0.623553
Plau	Itga5	paracrine	0.615022
Lamb3	Itga2	paracrine	0.608916
Col18a1	Itga5	paracrine	0.59213
Nectin2	Cd226	paracrine	0.592102
Ntn1	Adora2b	paracrine	0.571001
Col18a1	Kdr	paracrine	0.548812
Lamc1	Itga2	paracrine	0.540392
Calm3	Pde1c	paracrine	0.539367
Ccl5	Ccr3	paracrine	0.505969
L1cam	Itga5	paracrine	0.502155
Ccl3	Ccr1	paracrine	0.501295
LOH2_tolk	Mono_tolk	interaction.type	LRscore
App	Lrp1	paracrine	0.917547
Calr	Lrp1	paracrine	0.91335
Hsp90b1	Lrp1	paracrine	0.908173
Psap	Lrp1	paracrine	0.897039
Plau	Lrp1	paracrine	0.88302
Hsp90b1	Tlr7	paracrine	0.878328
Lrpap1	Lrp1	paracrine	0.873681
Icam1	Itgal	paracrine	0.863789
Thbs1	Cd36	paracrine	0.862762
Gnai2	S1pr5	paracrine	0.86204
Thbs1	Lrp1	paracrine	0.855592
Agrn	Lrp1	paracrine	0.844449
Cx3cl1	Cx3cr1	paracrine	0.820678
Hspg2	Lrp1	paracrine	0.791859
Gnai2	C5ar1	paracrine	0.771667
Apoe	Lrp1	paracrine	0.771059
Gpc3	Lrp1	paracrine	0.769393
Spp1	Itga5	paracrine	0.768895
Serping1	Lrp1	paracrine	0.764861
Serpine1	Lrp1	paracrine	0.763599
Gnas	Ptgir	paracrine	0.756179
Gnai2	Fpr1	paracrine	0.751151
Agrn	Atp1a3	paracrine	0.737627
Icam1	Itgax	paracrine	0.725344
C1qb	Lrp1	paracrine	0.680866
Calm1	Pde1b	paracrine	0.655087
Plau	Itga5	paracrine	0.649359
Tfpi	Lrp1	paracrine	0.645647
Lpl	Lrp1	paracrine	0.638443
Tnf	Tnfrsf1b	paracrine	0.634678
Timp3	Kdr	paracrine	0.628405
Col18a1	Itga5	paracrine	0.627271
Npy	Fap	paracrine	0.619028
Calm2	Pde1b	paracrine	0.61845
B2m	Klrd1	paracrine	0.607926
Pdgfb	Lrp1	paracrine	0.581787
Sema5a	Plxnb3	paracrine	0.566035
Gnai2	P2ry12	paracrine	0.558455
Calr	Scarf1	paracrine	0.550029
L1cam	Itga5	paracrine	0.539012
Calm3	Pde1b	paracrine	0.532736
Calm1	Aqp6	paracrine	0.532205
Apob	Lrp1	paracrine	0.52587
Irak4	Tlr7	paracrine	0.52003
Gnas	Adcy1	paracrine	0.516823
LOH2_tolk	NK_tolk	interaction.type	LRscore
B2m	Klrd1	paracrine	0.950642
Col4a4	Itga2	paracrine	0.841908
Lamb1	Itga2	paracrine	0.834363
Icam1	Itgal	paracrine	0.801034
Col4a3	Itga2	paracrine	0.800802
Col4a1	Itga2	paracrine	0.795418
Gnai2	S1pr5	paracrine	0.788752
Lama5	Itga2	paracrine	0.744409
Spp1	Itga5	paracrine	0.74061
Icam1	Itgax	paracrine	0.738221
Cdh1	Klrg1	paracrine	0.732978
Col4a5	Itga2	paracrine	0.707496
Il15	Il2rb	paracrine	0.704967
Hspg2	Itga2	paracrine	0.700825
Sema4d	Cd72	paracrine	0.6985
Calm1	Kcnq5	paracrine	0.674262
Nectin2	Cd226	paracrine	0.662033
Lamc2	Itga2	paracrine	0.650329
Calm2	Kcnq5	paracrine	0.638538
Dusp18	Itga2	paracrine	0.631234
Lamb3	Itga2	paracrine	0.616712
Plau	Itga5	paracrine	0.613792
Calm1	Pde1b	paracrine	0.595282
Col18a1	Itga5	paracrine	0.590875
Calm1	Pde1c	paracrine	0.586372
Calm2	Pde1b	paracrine	0.556593
Calm3	Kcnq5	paracrine	0.554083
Lamc1	Itga2	paracrine	0.548542
Calm2	Pde1c	paracrine	0.547478
Efemp2	Plscr4	paracrine	0.545737
Cx3cl1	Cx3cr1	paracrine	0.544375
Calm1	Calcr	paracrine	0.523758
Fst	Bmpr1b	paracrine	0.522688
L1cam	Itga5	paracrine	0.500856
LOH2_tolk	Neutro_tolk	interaction.type	LRscore
Gnai2	Cxcr2	paracrine	0.930162
Gnai2	C5ar1	paracrine	0.900712
Gnai2	Fpr1	paracrine	0.853532
Vasp	Cxcr2	paracrine	0.846202
Icam1	Itgal	paracrine	0.84183
Calm1	Pde1b	paracrine	0.822475
Ccl5	Ccr1	paracrine	0.800889
Calm2	Pde1b	paracrine	0.798139
Arf1	Chrm3	paracrine	0.776474
Agrn	Atp1a3	paracrine	0.771706
Calm3	Pde1b	paracrine	0.735529
Hsp90aa1	Fgfr3	paracrine	0.69963
Hsp90b1	Tlr7	paracrine	0.679649
Gnai2	P2ry12	paracrine	0.655474
Gnas	Ptgir	paracrine	0.623489
Spp1	Itga5	paracrine	0.621726
Hspg2	Chrm3	paracrine	0.60257
Ccl3	Ccr1	paracrine	0.595188
Anxa1	Fpr1	paracrine	0.576988
Gnai2	S1pr5	paracrine	0.575691
Icam1	Itgax	paracrine	0.571984
Ccl4	Ccr1	paracrine	0.553002
B2m	Klrd1	paracrine	0.55175
Tnf	Tnfrsf1b	paracrine	0.55103
LOH2_tolk	PT1_tolk	interaction.type	LRscore
Thbs1	Cd36	paracrine	0.811422
Gnai2	Lpar3	paracrine	0.705169
Hsp90aa1	Fgfr3	paracrine	0.703059
Hsp90aa1	Cftr	paracrine	0.656363
B2m	Klrd1	paracrine	0.553482
Timp3	Kdr	paracrine	0.513486
App	Lrp1	paracrine	0.500731
LOH2_tolk	PT2_tolk	interaction.type	LRscore
Thbs1	Cd36	paracrine	0.701076
B2m	Klrd1	paracrine	0.681351
Hsp90aa1	Fgfr3	paracrine	0.661711
Gnai2	Lpar3	paracrine	0.658188
Hsp90aa1	Cftr	paracrine	0.646014
Timp3	Kdr	paracrine	0.570939
LOH2_tolk	PT3_tolk	interaction.type	LRscore
Hsp90aa1	Fgfr3	paracrine	0.844342
Thbs1	Cd36	paracrine	0.791016
Gnai2	Lpar3	paracrine	0.763673
Hsp90aa1	Cftr	paracrine	0.734816
B2m	Klrd1	paracrine	0.681166
Fgf1	Fgfr3	paracrine	0.664912
Calr	Scarf1	paracrine	0.616807
Gnas	Adcy1	paracrine	0.556589
Fgf9	Fgfr3	paracrine	0.54745
Fgf1	Fgfr4	paracrine	0.539336
LOH2_tolk	PT4_tolk	interaction.type	LRscore
Gnai2	Lpar3	paracrine	0.779204
Hsp90aa1	Fgfr3	paracrine	0.701936
Hsp90aa1	Cftr	paracrine	0.699278
Gnas	Adcy1	paracrine	0.58943
Timp3	Kdr	paracrine	0.584277
Gnai2	Adcy1	paracrine	0.532464
Calm1	Hmmr	paracrine	0.523202
Calm1	Aqp6	paracrine	0.50845
LOH2_tolk	PT5_tolk	interaction.type	LRscore
Hsp90aa1	Fgfr3	paracrine	0.838026
Gnai2	Lpar3	paracrine	0.828991
Hsp90aa1	Cftr	paracrine	0.773511
Gnas	Adcy1	paracrine	0.685034
Fgf1	Fgfr3	paracrine	0.654296
Gnai2	Adcy1	paracrine	0.633075
Calr	Scarf1	paracrine	0.568456
B2m	Klrd1	paracrine	0.537761
Fgf9	Fgfr3	paracrine	0.535711
Fgf1	Fgfr4	paracrine	0.518706
LOH2_tolk	Tlymph1_tolk	interaction.type	LRscore
B2m	Klrd1	paracrine	0.937627
Cd274	Pdcd1	paracrine	0.840239
Icam1	Itgal	paracrine	0.767743
Nectin2	Cd226	paracrine	0.74136
Il15	Il2rb	paracrine	0.68463
Cdh1	Itgae	paracrine	0.666079
Gnai2	Tbxa2r	paracrine	0.650395
Timp3	Kdr	paracrine	0.603758
Calm1	Pde1c	paracrine	0.543732
Sema4d	Cd72	paracrine	0.509194
Calm2	Pde1c	paracrine	0.504219
LOH2_tolk	Tlymph2_tolk	interaction.type	LRscore
B2m	Klrd1	paracrine	0.870667
Cd274	Pdcd1	paracrine	0.755257
Icam1	Itgal	paracrine	0.747615
Icam1	Il2ra	paracrine	0.712391
Nectin2	Cd226	paracrine	0.690333
Cdh1	Itgae	paracrine	0.684443
Gnai2	Tbxa2r	paracrine	0.670952
Cdh1	Klrg1	paracrine	0.665595
Col4a4	Itga2	paracrine	0.654304
Il15	Il2rb	paracrine	0.650574
Lamb1	Itga2	paracrine	0.641617
Col4a3	Itga2	paracrine	0.588274
Gas6	Axl	paracrine	0.582853
Col4a1	Itga2	paracrine	0.580156
Calm1	Kcnq5	paracrine	0.573083
Calm1	Pde1b	paracrine	0.53667
Calm2	Kcnq5	paracrine	0.533934
Hsp90b1	Tlr7	paracrine	0.533708
Timp3	Kdr	paracrine	0.53209
Gnas	Ptgir	paracrine	0.52211
Sema4d	Cd72	paracrine	0.519479
Cxcl10	Ccr3	paracrine	0.51785
Lama5	Itga2	paracrine	0.508631
Ptma	Vipr1	paracrine	0.500519
LOH2_tolk	cDC_tolk	interaction.type	LRscore
B2m	Klrd1	paracrine	0.90846
Timp3	Kdr	paracrine	0.84975
Spp1	Itga5	paracrine	0.761357
App	Lrp1	paracrine	0.75949
[truncated: 6,257 more rows]
